# Supplementary material for: Proteolytic Profiling of Streptococcal Pyrogenic Exotoxin B (SpeB) by Complementary HPLC-MS Approaches
Source: Int J Mol Sci. 2021 Dec 30;23(1):412. doi: 10.3390/ijms23010412 (PMC8745752; doi:10.3390/ijms23010412)
Supplement: Supplementary file 1 [file ijms-23-00412-s001.zip › Supplementary_tables.xlsx]

## Sheet: Table S1
Table S1. Cleavage sites of SpeBm in human IgG subclasses. Properties of the proteolytic products after SpeB digestion are listed.
Subclass	Cleavage site	Location	RT [min]	Obs. mass [Da]	In silico mass [Da]	Mass error [ppm]
IgG1	KTHT|CPPC	Upper hinge	24.74	26570.2	26570	7.2
IgG2	CCVE|CPPC	Upper hinge	25	26459.1	26458.8	10.2
IgG3	PCPR|CPAP	Upper hinge	27.72	26235.9	26235.9	0.8
IgG4	PCPS|CPAP	Upper hinge	28.74	26233.8	26233.8	0.8
IgG1	PAPE|LLGG	Lower hinge	23.67	25661.8	25661.7	5.8
IgG3	PAPE|LLGG	Lower hinge	27.79	25680.5	25680.8	-10.5
IgG1	APIE|KTIS	Upper joint	20.29	12728.3	12728.3	-0.8
IgG2	APIE|KTIS	Upper joint	20.39	12790.2	12790.2	0
IgG3	APIE|KTIS	Upper joint	21.74	12766.3	12766.2	4.7
IgG4	SSIE|KTIS	Upper joint	21.62	12745.3	12745.2	2.4
IgG1	KTIS|KAKG	Lower joint	20.39	12299	12299	2.4
IgG2	KTIS|KTKG	Lower joint	20.55	12361	12361	0.8
IgG3	KTIS|KTKG	Lower joint	21.93	12337	12337	2.4
IgG4	KTIS|KAKG	Lower joint	21.81	12316	12316	-2.4

## Sheet: Table S2
Table S2. Specific activity of SpeBm determined by azocasein digestion. A standard curve was obtained by full digestion of azocasien by SpeBm for 7.0 h at 37 °C (rows 2-23). This data was used to determine the specific acitivity based on the digestion of azocasein over time and determination of the slope of the linear regression (rows 25-50). The specific activity was determined to be approximate…
Standard Curve for 0.25 mg/mL SpeB
Azocasein conc. [mg/mL]	Blank	0.1	0.1 b.c.	0.25	0.25 b.c.	0.5	0.5 b.c.	1	1 b.c.	2	2 b.c.	3	3 b.c.
A366_1, 7h, 37°C	0.068	0.076	0.008	0.21	0.142	0.401	0.333	0.805	0.737	1.572	1.504	2.242	2.174
A366_2, 7h, 37°C	0.067	0.073	0.006	0.23	0.163	0.429	0.362	0.809	0.742	1.567	1.5	2.242	2.175
A366_3, 7h, 37°C	0.068	0.085	0.017	0.227	0.159	0.422	0.354	0.804	0.736	1.561	1.493	2.196	2.128
Mean A366, 7h, 37°C	0.068	0.078	0.0103333	0.222333	0.154667	0.417333	0.349667	0.806	0.738333	1.56667	1.499	2.22667	2.159
SpeBm Azocasein Activity Assay
Time at 37°C [s]	A366_1	A366_2	A366_3	Mean A366	b.c. Mean A366	conc. free Azo [mg/mL]	Amount free Azo [µg]	free Azo per speB [µg/µg]
30	0.416	0.39	0.461	0.422333	0.362333	0.527354	116.018	23.2036
45	0.42	0.385	0.413	0.406	0.346	0.505358	111.179	22.2358
60	0.54	0.496	0.521	0.519	0.459	0.657535	144.658	28.9316
90	0.637	0.615	0.63	0.627333	0.567333	0.803428	176.754	35.3508
120	0.811	0.793	0.766	0.79	0.73	1.02249	224.948	44.9896
150	0.88	0.909	0.894	0.894333	0.834333	1.163	255.859	51.1719
180	0.965	0.977	0.93	0.957333	0.897333	1.24784	274.525	54.9049
210	1.082	1.028	1.061	1.057	0.997	1.38206	304.053	60.8106
240	1.165	1.192	1.174	1.177	1.117	1.54366	339.606	67.9212
270	1.292	1.262	1.228	1.26067	1.20067	1.65634	364.394	72.8789
300	1.246	1.17	1.246	1.22067	1.16067	1.60247	352.543	70.5087
330	1.311	1.322	1.272	1.30167	1.24167	1.71155	376.542	75.3083
360	1.37	1.366	1.365	1.367	1.307	1.79954	395.898	79.1796
390	1.393	1.396	1.365	1.38467	1.32467	1.82333	401.132	80.2265
420	1.346	1.456	1.443	1.415	1.355	1.86418	410.119	82.0239
450	1.45	1.502	1.483	1.47833	1.41833	1.94947	428.883	85.7767
480	1.519	1.485	1.528	1.51067	1.45067	1.99301	438.463	87.6926
Blank	0.06
Calculated specific activity						1 U = 1 µg/min
Assay	Slope [µg/µg*s]		Activity [U/mg]
	0.2092		12552

## Sheet: Table S3
Table S3. Overview of PICS data generated using a tryptic library. The first table shows the total number of amino acids identified at certain positions around SpeB cleavage sites. The second table lists the same information but is scaled to relative occurrences in percent at specific positions ranging from P6 to P6´. The third table shows these relative occurrences but in relation to the natural…
Total Occurrences - PICS tryptic library
	P6	P5	P4	P3	P2	P1	P1prime	P2prime	P3prime	P4prime	P5prime	P6prime
A	126	120	147	131	153	211	209	155	158	119	155	139
C	14	12	16	15	27	22	11	12	14	4	5	3
D	89	91	97	121	3	124	63	120	110	197	224	186
E	103	117	134	104	5	187	68	87	113	167	213	194
F	39	42	48	45	208	49	100	48	35	27	26	40
G	118	154	142	131	6	171	130	160	148	138	170	185
H	29	44	30	30	12	40	7	6	4	5	10	5
I	78	69	73	88	382	26	100	92	131	62	36	62
K	4	8	3	5	0	0	2	4	8	6	9	2
L	87	122	125	215	98	135	293	258	284	168	139	212
M	26	23	41	36	92	47	32	15	9	14	13	12
N	46	62	57	77	22	111	66	106	64	79	79	65
P	49	57	102	91	66	0	0	83	154	254	171	153
Q	56	60	79	79	12	88	81	74	61	60	89	56
R	1	4	2	2	0	0	1	5	5	4	2	3
S	60	81	62	79	16	143	122	87	81	97	94	81
T	65	58	63	88	34	176	96	104	83	98	85	88
V	71	96	127	133	344	50	179	168	152	122	95	132
W	9	11	21	22	15	16	46	23	20	22	18	13
Y	41	34	52	38	107	65	55	54	27	18	28	30
Relative Occurrences in % - PICS tryptic library
	P6	P5	P4	P3	P2	P1	P1prime	P2prime	P3prime	P4prime	P5prime	P6prime
A	7.6	7.2	8.9	7.9	9.2	12.7	12.6	9.3	9.5	7.2	9.3	8.4
C	0.8	0.7	1	0.9	1.6	1.3	0.7	0.7	0.8	0.2	0.3	0.2
D	5.4	5.5	5.8	7.3	0.2	7.5	3.8	7.2	6.6	11.9	13.5	11.2
E	6.2	7	8.1	6.3	0.3	11.3	4.1	5.2	6.8	10.1	12.8	11.7
F	2.3	2.5	2.9	2.7	12.5	3	6	2.9	2.1	1.6	1.6	2.4
G	7.1	9.3	8.5	7.9	0.4	10.3	7.8	9.6	8.9	8.3	10.2	11.1
H	1.7	2.6	1.8	1.8	0.7	2.4	0.4	0.4	0.2	0.3	0.6	0.3
I	4.7	4.2	4.4	5.3	23	1.6	6	5.5	7.9	3.7	2.2	3.7
K	0.2	0.5	0.2	0.3	0	0	0.1	0.2	0.5	0.4	0.5	0.1
L	5.2	7.3	7.5	12.9	5.9	8.1	17.6	15.5	17.1	10.1	8.4	12.8
M	1.6	1.4	2.5	2.2	5.5	2.8	1.9	0.9	0.5	0.8	0.8	0.7
N	2.8	3.7	3.4	4.6	1.3	6.7	4	6.4	3.9	4.8	4.8	3.9
P	3	3.4	6.1	5.5	4	0	0	5	9.3	15.3	10.3	9.2
Q	3.4	3.6	4.8	4.8	0.7	5.3	4.9	4.5	3.7	3.6	5.4	3.4
R	0.1	0.2	0.1	0.1	0	0	0.1	0.3	0.3	0.2	0.1	0.2
S	3.6	4.9	3.7	4.8	1	8.6	7.3	5.2	4.9	5.8	5.7	4.9
T	3.9	3.5	3.8	5.3	2	10.6	5.8	6.3	5	5.9	5.1	5.3
V	4.3	5.8	7.6	8	20.7	3	10.8	10.1	9.2	7.3	5.7	7.9
W	0.5	0.7	1.3	1.3	0.9	1	2.8	1.4	1.2	1.3	1.1	0.8
Y	2.5	2	3.1	2.3	6.4	3.9	3.3	3.3	1.6	1.1	1.7	1.8
Occurrences relative to natural abundance (fold change) - PICS tryptic library
	P6	P5	P4	P3	P2	P1	P1prime	P2prime	P3prime	P4prime	P5prime	P6prime
A	0.9	0.9	1.1	1	1.1	1.5	1.5	1.1	1.1	0.9	1.1	1
C	0.6	0.5	0.7	0.7	1.2	1	0.5	0.5	0.6	0.1	0.2	0.1
D	1	1	1.1	1.3	0	1.4	0.7	1.3	1.2	2.2	2.5	2.1
E	0.9	1	1.2	0.9	0	1.7	0.6	0.8	1	1.5	1.9	1.7
F	0.6	0.6	0.8	0.7	3.2	0.8	1.6	0.8	0.5	0.4	0.4	0.6
G	1	1.3	1.2	1.1	0.1	1.5	1.1	1.4	1.3	1.2	1.4	1.6
H	0.7	1.1	0.8	0.8	0.3	1.1	0.2	0.2	0.1	0.1	0.3	0.1
I	0.8	0.7	0.7	0.9	3.8	0.3	1	0.9	1.3	0.6	0.4	0.6
K	0	0.1	0	0.1	0	0	0	0	0.1	0.1	0.1	0
L	0.5	0.8	0.8	1.3	0.6	0.8	1.8	1.6	1.8	1	0.9	1.3
M	0.7	0.6	1	0.9	2.3	1.2	0.8	0.4	0.2	0.3	0.3	0.3
N	0.7	0.9	0.8	1.1	0.3	1.7	1	1.6	1	1.2	1.2	1
P	0.6	0.7	1.3	1.2	0.9	0	0	1.1	2	3.3	2.2	2
Q	0.9	0.9	1.2	1.2	0.2	1.3	1.2	1.1	0.9	0.9	1.4	0.9
R	0	0	0	0	0	0	0	0.1	0.1	0	0	0
S	0.6	0.8	0.6	0.7	0.2	1.3	1.1	0.8	0.8	0.9	0.9	0.8
T	0.7	0.7	0.7	1	0.4	2	1.1	1.2	0.9	1.1	1	1
V	0.6	0.8	1.1	1.2	3	0.4	1.6	1.5	1.3	1.1	0.8	1.1
W	0.5	0.6	1.2	1.2	0.8	0.9	2.6	1.3	1.1	1.2	1	0.7
Y	0.9	0.7	1.1	0.8	2.2	1.3	1.1	1.1	0.5	0.4	0.6	0.6

## Sheet: Table S4
Table S4. Overview of PICS data generated using a GluC library. The first table shows the total number of amino acids identified at certain positions around SpeB cleavage sites. The second table lists the same information but is scaled to relative occurrences in percent at specific positions ranging from P6 to P6´. The third table shows these relative occurrences but in relation to the natural oc…
Total Occurrences - PICS GluC library
	P6	P5	P4	P3	P2	P1	P1prime	P2prime	P3prime	P4prime	P5prime	P6prime
A	22	18	31	34	32	48	29	14	11	11	18	22
C	1	3	7	2	6	4	0	0	1	0	0	1
D	18	15	18	30	4	20	10	18	25	48	55	40
E	2	0	4	0	0	0	3	8	11	12	15	12
F	8	9	8	13	27	2	13	8	6	2	4	7
G	28	30	31	29	1	17	44	16	31	33	32	27
H	4	7	5	6	6	11	2	6	6	4	5	7
I	19	16	12	19	74	2	17	26	26	12	14	23
K	14	19	16	15	1	31	14	17	13	13	13	6
L	22	25	22	30	25	23	58	50	50	27	24	37
M	8	7	6	10	13	4	8	5	3	5	2	7
N	6	18	14	13	4	23	13	14	13	13	6	14
P	6	11	11	15	16	0	1	24	41	67	39	31
Q	8	10	10	9	2	17	10	14	8	7	11	11
R	10	14	7	13	3	16	13	24	11	7	7	1
S	11	13	16	10	5	25	21	8	7	13	11	12
T	15	16	12	12	13	45	18	18	12	11	16	22
V	22	16	21	19	63	13	25	34	30	24	29	27
W	1	2	8	2	1	3	7	7	6	3	7	5
Y	3	3	6	7	9	10	8	3	3	2	6	2
Relative Occurrences in % - PICS GluC library
	P6	P5	P4	P3	P2	P1	P1prime	P2prime	P3prime	P4prime	P5prime	P6prime
A	7	5.7	9.9	10.8	10.2	15.3	9.2	4.5	3.5	3.5	5.7	7
C	0.3	1	2.2	0.6	1.9	1.3	0	0	0.3	0	0	0.3
D	5.7	4.8	5.7	9.6	1.3	6.4	3.2	5.7	8	15.3	17.5	12.7
E	0.6	0	1.3	0	0	0	1	2.5	3.5	3.8	4.8	3.8
F	2.5	2.9	2.5	4.1	8.6	0.6	4.1	2.5	1.9	0.6	1.3	2.2
G	8.9	9.6	9.9	9.2	0.3	5.4	14	5.1	9.9	10.5	10.2	8.6
H	1.3	2.2	1.6	1.9	1.9	3.5	0.6	1.9	1.9	1.3	1.6	2.2
I	6.1	5.1	3.8	6.1	23.6	0.6	5.4	8.3	8.3	3.8	4.5	7.3
K	4.5	6.1	5.1	4.8	0.3	9.9	4.5	5.4	4.1	4.1	4.1	1.9
L	7	8	7	9.6	8	7.3	18.5	15.9	15.9	8.6	7.6	11.8
M	2.5	2.2	1.9	3.2	4.1	1.3	2.5	1.6	1	1.6	0.6	2.2
N	1.9	5.7	4.5	4.1	1.3	7.3	4.1	4.5	4.1	4.1	1.9	4.5
P	1.9	3.5	3.5	4.8	5.1	0	0.3	7.6	13.1	21.3	12.4	9.9
Q	2.5	3.2	3.2	2.9	0.6	5.4	3.2	4.5	2.5	2.2	3.5	3.5
R	3.2	4.5	2.2	4.1	1	5.1	4.1	7.6	3.5	2.2	2.2	0.3
S	3.5	4.1	5.1	3.2	1.6	8	6.7	2.5	2.2	4.1	3.5	3.8
T	4.8	5.1	3.8	3.8	4.1	14.3	5.7	5.7	3.8	3.5	5.1	7
V	7	5.1	6.7	6.1	20.1	4.1	8	10.8	9.6	7.6	9.2	8.6
W	0.3	0.6	2.5	0.6	0.3	1	2.2	2.2	1.9	1	2.2	1.6
Y	1	1	1.9	2.2	2.9	3.2	2.5	1	1	0.6	1.9	0.6
Occurrences relative to natural abundance (fold change) - PICS GluC library
	P6	P5	P4	P3	P2	P1	P1prime	P2prime	P3prime	P4prime	P5prime	P6prime
A	0.8	0.7	1.2	1.3	1.2	1.9	1.1	0.5	0.4	0.4	0.7	0.8
C	0.2	0.7	1.6	0.4	1.4	1	0	0	0.2	0	0	0.2
D	1	0.9	1	1.8	0.2	1.2	0.6	1	1.5	2.8	3.2	2.3
E	0.1	0	0.2	0	0	0	0.1	0.4	0.5	0.6	0.7	0.6
F	0.6	0.8	0.6	1.1	2.2	0.2	1.1	0.6	0.5	0.2	0.3	0.6
G	1.3	1.4	1.4	1.3	0	0.8	2	0.7	1.4	1.5	1.4	1.2
H	0.6	1	0.7	0.8	0.8	1.5	0.3	0.8	0.8	0.6	0.7	1
I	1	0.9	0.6	1	3.9	0.1	0.9	1.4	1.4	0.6	0.8	1.2
K	0.8	1	0.9	0.8	0.1	1.7	0.8	0.9	0.7	0.7	0.7	0.3
L	0.7	0.8	0.7	1	0.8	0.8	1.9	1.6	1.6	0.9	0.8	1.2
M	1	0.9	0.8	1.3	1.7	0.5	1	0.7	0.4	0.7	0.2	0.9
N	0.5	1.4	1.1	1	0.3	1.8	1	1.1	1	1	0.5	1.1
P	0.4	0.7	0.7	1	1.1	0	0.1	1.6	2.8	4.6	2.6	2.1
Q	0.6	0.8	0.8	0.7	0.2	1.4	0.8	1.1	0.6	0.6	0.9	0.9
R	0.6	0.8	0.4	0.7	0.2	0.9	0.7	1.4	0.6	0.4	0.4	0.1
S	0.5	0.6	0.8	0.5	0.2	1.2	1	0.4	0.3	0.6	0.5	0.6
T	0.9	1	0.7	0.7	0.8	2.7	1.1	1.1	0.7	0.7	1	1.3
V	1	0.7	1	0.9	2.9	0.6	1.2	1.6	1.4	1.1	1.3	1.3
W	0.3	0.6	2.3	0.6	0.3	0.9	2	2	1.8	0.9	2	1.5
Y	0.3	0.3	0.7	0.8	1	1.1	0.9	0.3	0.3	0.2	0.7	0.2

## Sheet: Table S5
Table S5. Overview of N-terminal peptides identified by N-terminomics. The table depicts the N-terminal peptides identified and the respective proteins and protein groups these peptides belong to. Columns A and B comprise information obtained by N-terminomics of secretome samples combining subsequent trypsin and GluC digestion. Columns C and D comprise information obtained by N-terminomics of pla…
TAILS - Secretome combined		TAILS - Plasma combined
Identified C-terminal peptide	Protein group	Identified C-terminal peptide	Protein group
VKVDSCPEEPQLR	sp|P00451|FA8_HUMAN	DDGCPKPPEIAHGYVEHSVR	sp|P00738|HPT_HUMAN
LVGGPMDASVEEEGVR	sp|P01034|CYTC_HUMAN	AIQMTQSPSSLSASVGDR	sp|A0A0C4DH72|KV106_HUMAN
YSPSDPLTLLQADTVR	sp|O00391|QSOX1_HUMAN	LLYCDLPEPR	sp|P02787|TRFE_HUMAN
AYNCEEPTEKLPFPIIDDR	sp|P30041|PRDX6_HUMAN	EIVMTQSPATLSVSPGER	sp|P01624|KV315_HUMAN;sp|A0A087WSY6|KVD15_HUMAN
CGAPSATQPATAETQHIADQVR	sp|P04080|CYTB_HUMAN	DIADDGCPKPPEIAHGYVEHSVR	sp|P00738|HPT_HUMAN
LVGGPMDASVEEEGVR	sp|P01034|CYTC_HUMAN	VHTECCHGDLLECADDR	CON__P02768-1;sp|P02768|ALBU_HUMAN
HSASATGNVCIEEIDVDGKFIR	sp|P20700|LMNB1_HUMAN	SNIPTNLR	sp|P02675|FIBB_HUMAN
LVGGPMDASVEEEGVRR	sp|P01034|CYTC_HUMAN	TAEQLVYLSTELR	sp|Q63HN8|RN213_HUMAN
GPMDASVEEEGVRR	sp|P01034|CYTC_HUMAN	CRDTSCVNPPTVQNAYIVSR	sp|P08603|CFAH_HUMAN
ATTNPSQLLPLELVDKCIGSR	sp|Q9Y4Y9|LSM5_HUMAN	YELTQPSSVSVSPGQTAR	sp|P01718|LV327_HUMAN
FVCPTEIIAFSDR	sp|Q06830|PRDX1_HUMAN	DTLGSEGALSPGGVASLLR	sp|P0C0L5|CO4B_HUMAN;sp|P0C0L4|CO4A_HUMAN
DNAPPPELLEIINEDIAKR	sp|Q15084|PDIA6_HUMAN	AYYNLEESCTR	sp|P01024|CO3_HUMAN
TILGGLYPSKSILLSGTVLPSAQR	sp|O00182|LEG9_HUMAN	LYIDETVNSNIPTNLR	sp|P02675|FIBB_HUMAN
GVVDSEDLPLNISR	sp|P07900|HS90A_HUMAN;sp|P08238|HS90B_HUMAN;sp|Q58FF7|H90B3_HUMAN	GCLTQLYENAFFR	sp|P03952|KLKB1_HUMAN
GPEPEDLEDLYSR	sp|P43686|PRS6B_HUMAN	VPAGIVIPSFQALTAR	sp|P04114|APOB_HUMAN
GGPMDASVEEEGVR	sp|P01034|CYTC_HUMAN	GSEGALSPGGVASLLR	sp|P0C0L5|CO4B_HUMAN;sp|P0C0L4|CO4A_HUMAN
TLLGDGPVVTDPKAPNVVVTR	sp|P52566|GDIR2_HUMAN	LTISSLEPEDFAVYYCQQR	sp|P04433|KV311_HUMAN;sp|A0A0A0MRZ8|KVD11_HUMAN
SALYSPSDPLTLLQADTVR	sp|O00391|QSOX1_HUMAN	GFFPQEPLSVTWSESGQGVTAR	sp|P01876|IGHA1_HUMAN
CTLGEKFEETTADGR	sp|Q01469|FABP5_HUMAN	YEASILTHDSSIR	sp|P02679|FIBG_HUMAN
SHVVEWGNQDDYQLVR	sp|Q8NEV1|CSK23_HUMAN;sp|P68400|CSK21_HUMAN	ASDPLDTLGSEGALSPGGVASLLR	sp|P0C0L5|CO4B_HUMAN;sp|P0C0L4|CO4A_HUMAN
IQCPEQVVGGIYGVLNR	sp|P13639|EF2_HUMAN	NLDEDIIAEENIVSR	sp|P01024|CO3_HUMAN
RGTVTDFPGFDER	sp|P08758|ANXA5_HUMAN	RSNLDEDIIAEENIVSR	sp|P01024|CO3_HUMAN
SVEGEGEEEGEEY	sp|Q71U36|TBA1A_HUMAN;sp|P68363|TBA1B_HUMAN	LLQEGQALEYVCPSGFYPYPVQTR	sp|P00751|CFAB_HUMAN
NLPDQCTPNPCDR	sp|Q14393|GAS6_HUMAN	TTPEPCELDDEDFR	sp|P08571|CD14_HUMAN
GPMDASVEEEGVRR	sp|P01034|CYTC_HUMAN	EDIIAEENIVSR	sp|P01024|CO3_HUMAN
VTVAGLAGKDPVQCSR	sp|Q99497|PARK7_HUMAN	QNCELFEQLGEYKFQNALLVR	CON__P02768-1;sp|P02768|ALBU_HUMAN
FDPVGSYQR	sp|P20618|PSB1_HUMAN	LLATEEQSPGEGDGNCVTR	sp|P00450|CERU_HUMAN
AAVPDEIPPLEGDEDASR	sp|P08238|HS90B_HUMAN	CEPIQSVFFFSGDKYYR	sp|P04004|VTNC_HUMAN
SPSDPLTLLQADTVR	sp|O00391|QSOX1_HUMAN	LVESGGGLVQPGGSLR	sp|P01780|HV307_HUMAN;sp|P01763|HV348_HUMAN;sp|A0A0B4J1X5|HV374_HUMAN;sp|P01766|HV313_HUMAN;sp|P01764|HV323_HUMAN;sp|A0A0J9YX35|HV64D_HUMAN;sp|A0A0C4DH35|HV335_HUMAN;sp|A0A0C4DH30|HV316_HUMAN;sp|A0A0B4J1Y9|HV372_HUMAN
TRELAEDGYSGVEVR	sp|P23396|RS3_HUMAN	VSAEALESQELCGTEVPSVPEHGR	sp|P01023|A2MG_HUMAN
ALLGEEDEEALHYLTR	sp|Q01105|SET_HUMAN	EILQEEDLIDEDDIPVR	sp|P0C0L5|CO4B_HUMAN;sp|P0C0L4|CO4A_HUMAN
VGVKPVGSDPDFQPELSGAGSR	sp|O43396|TXNL1_HUMAN	ADSGCPQPVPPENGFIR	sp|P13671|CO6_HUMAN
AGAVASYDYLVIGGGSGGLASAR	sp|P00390|GSHR_HUMAN	QSPLSLPVTPGEPASISCR	sp|P01615|KVD28_HUMAN;sp|A0A075B6P5|KV228_HUMAN
FGGSSEPCALCSLHSIGKIGGAQNR	sp|P14174|MIF_HUMAN	MTQSPSSLSASVGDR	sp|A0A0C4DH72|KV106_HUMAN;sp|P04432|KVD39_HUMAN;sp|P04430|KV116_HUMAN;sp|P01601|KVD16_HUMAN;sp|P01599|KV117_HUMAN;sp|P01597|KV139_HUMAN;sp|A0A075B6S5|KV127_HUMAN;sp|P01594|KV133_HUMAN;sp|P01593|KVD33_HUMAN
VEIQCPEQVVGGIYGVLNR	sp|P13639|EF2_HUMAN	TFYEPGEEITYSCKPGYVSR	sp|P02749|APOH_HUMAN
LDASTQTTHELTIPNNLIGCIIGR	sp|Q15365|PCBP1_HUMAN	LPVCAPIICPPPSIPTFATLR	sp|P02749|APOH_HUMAN
VFFDIAVDGEPLGR	sp|P62937|PPIA_HUMAN	SVVCLLNNFYPR	sp|P0DOX7|IGK_HUMAN;sp|P01834|IGKC_HUMAN
SGSPFPGSVQDPGLHVWR	sp|P40121|CAPG_HUMAN	SLEPEDFAVYYCQQR	sp|P04433|KV311_HUMAN;sp|A0A0A0MRZ8|KVD11_HUMAN
FVCNTCPEKWINFQR	sp|P06734|FCER2_HUMAN	DPLDTLGSEGALSPGGVASLLR	sp|P0C0L5|CO4B_HUMAN;sp|P0C0L4|CO4A_HUMAN
LGDGPVVTDPKAPNVVVTR	sp|P52566|GDIR2_HUMAN	SSVAEQEAEFQSPKYIFHNFMER	sp|Q14624|ITIH4_HUMAN
LYSPSDPLTLLQADTVR	sp|O00391|QSOX1_HUMAN	QEEDLIDEDDIPVR	sp|P0C0L5|CO4B_HUMAN;sp|P0C0L4|CO4A_HUMAN
LVPSLCEDLLSSVDQPLKIAR	sp|P47756|CAPZB_HUMAN	TVSAEALESQELCGTEVPSVPEHGR	sp|P01023|A2MG_HUMAN
CAPPTAYIDFAR	sp|P60174|TPIS_HUMAN	VELIQPGAVKVYAYYNLEESCTR	sp|P01024|CO3_HUMAN
NSFVNDIFER	sp|Q99880|H2B1L_HUMAN;sp|Q99879|H2B1M_HUMAN;sp|Q99877|H2B1N_HUMAN;sp|Q93079|H2B1H_HUMAN;sp|Q8N257|H2B3B_HUMAN;sp|Q5QNW6|H2B2F_HUMAN;sp|Q16778|H2B2E_HUMAN;sp|P62807|H2B1C_HUMAN;sp|P58876|H2B1D_HUMAN;sp|P57053|H2BFS_HUMAN;sp|P33778|H2B1B_HUMAN;sp|P23527|H2B1O_HUMAN;sp|P06899|H2B1J_HUMAN;sp|O60814|H2B1K_HUMAN	LHCAPGFCFPGVACIQTESGAR	sp|P49747|COMP_HUMAN
AIAQELNELDYYDSHNVNTR	sp|O43707|ACTN4_HUMAN	CAPIICPPPSIPTFATLR	sp|P02749|APOH_HUMAN
QTCPSANYFDCR	sp|P25786|PSA1_HUMAN	TAVDGVFIR	sp|P19827|ITIH1_HUMAN
VAIQAVLSLYASGR	sp|P60709|ACTB_HUMAN;sp|Q562R1|ACTBL_HUMAN;sp|P63261|ACTG_HUMAN;sp|P63267|ACTH_HUMAN;sp|P68032|ACTC_HUMAN;sp|P62736|ACTA_HUMAN;sp|P68133|ACTS_HUMAN	LVTDLTKVHTECCHGDLLECADDR	CON__P02768-1;sp|P02768|ALBU_HUMAN
TNTEVSSEIYQWVR	sp|Q01826|SATB1_HUMAN	LTQPPSVSVSPGQTAR	sp|P01717|LV325_HUMAN;sp|A0A075B6K4|LV310_HUMAN
IIGGEFTTIENQPWFAAIYR	sp|P00749|UROK_HUMAN	QTYGGNSNGEPCVLPFTYNGR	sp|P02751|FINC_HUMAN
NTDETYCIDNEALYDICFR	sp|P07437|TBB5_HUMAN;sp|Q9BVA1|TBB2B_HUMAN;sp|Q13509|TBB3_HUMAN;sp|Q9BUF5|TBB6_HUMAN;sp|P68371|TBB4B_HUMAN;sp|P04350|TBB4A_HUMAN	RPLPSCEEKSCDNPYIPNGDYSPLR	sp|P08603|CFAH_HUMAN
AIGDILEDKVELTPVAIQAGR	sp|Q16881|TRXR1_HUMAN	TESSVAEQEAEFQSPKYIFHNFMER	sp|Q14624|ITIH4_HUMAN
FPAGLIDDGETPEAAALR	sp|Q9UKK9|NUDT5_HUMAN	QDEPPQSPWDR	sp|P02647|APOA1_HUMAN
RPPPDVEGMTSLKVDNLTYR	sp|Q01130|SRSF2_HUMAN	EQLGEYKFQNALLVR	CON__P02768-1;sp|P02768|ALBU_HUMAN
TAASCFQSQNPGVSTVVLGAYDLR	sp|P20160|CAP7_HUMAN	LTQSPGTLSLSPGER	sp|P01619|KV320_HUMAN
GPICEIDIVLNDGETR	sp|O75436|VP26A_HUMAN	LDEDIIAEENIVSR	sp|P01024|CO3_HUMAN
VQLVQANSPASLVGLR	sp|O00560|SDCB1_HUMAN	SMCVPDQDTAIR	sp|P01871|IGHM_HUMAN;sp|P0DOX6|IGM_HUMAN
DKAPGQLECETAIAALNSCLR	sp|Q9Y490|TLN1_HUMAN	QSPGTLSLSPGER	sp|P01619|KV320_HUMAN
TCSFVAPWNSLSLAQR	sp|P01033|TIMP1_HUMAN	LFPTVFDENESLLLEDNIR	sp|P00450|CERU_HUMAN
SFVAPWNSLSLAQR	sp|P01033|TIMP1_HUMAN	YSPSDPLTLLQADTVR	sp|O00391|QSOX1_HUMAN
SKHQTLQGLAFPLQPEAQR	sp|Q6IBS0|TWF2_HUMAN	APSAILPLPGQSVER	sp|Q14624|ITIH4_HUMAN
SGQLQNLGAAVAILGGPGTVQGVVR	sp|O14618|CCS_HUMAN	CTQDGWSPAVPCLR	sp|P08603|CFAH_HUMAN
IDNEALYDICFR	sp|P07437|TBB5_HUMAN;sp|Q9BVA1|TBB2B_HUMAN;sp|Q13509|TBB3_HUMAN;sp|Q9BUF5|TBB6_HUMAN;sp|Q13885|TBB2A_HUMAN;sp|Q9H4B7|TBB1_HUMAN;CON__ENSEMBL:ENSBTAP00000025008;sp|P68371|TBB4B_HUMAN;sp|P04350|TBB4A_HUMAN	LQNMGLPDFHIPENLFLKSDGR	sp|P04114|APOB_HUMAN
VVIEDEQLVLGASQEPVGR	sp|Q6IBS0|TWF2_HUMAN	AEALESQELCGTEVPSVPEHGR	sp|P01023|A2MG_HUMAN
AAVAAVEEVGSAGQFEELLR	sp|O76003|GLRX3_HUMAN	TVSEEEWNTGETYTCVVAHEALPNR	sp|P01871|IGHM_HUMAN
ELCQGLGQPGSVLR	sp|P13489|RINI_HUMAN	TPSGSYWDHIHCTQDGWSPAVPCLR	sp|P08603|CFAH_HUMAN
AASCFQSQNPGVSTVVLGAYDLR	sp|P20160|CAP7_HUMAN	FNAETFTFHADICTLSEKER	CON__P02768-1;sp|P02768|ALBU_HUMAN
SLDIQCEELSDAR	sp|P13489|RINI_HUMAN	TGTGESKCPLMVKVLDAVR	sp|P02766|TTHY_HUMAN
FTPYAPEPGSTCR	sp|P20333|TNR1B_HUMAN	KVHTECCHGDLLECADDR	CON__P02768-1;sp|P02768|ALBU_HUMAN
WDGLDSGKLYTLVLTDPDAPSR	sp|P30086|PEBP1_HUMAN	TKVHTECCHGDLLECADDR	CON__P02768-1;sp|P02768|ALBU_HUMAN
AVFPSIVGR	sp|P60709|ACTB_HUMAN;sp|Q6S8J3|POTEE_HUMAN;sp|A5A3E0|POTEF_HUMAN;sp|Q9BYX7|ACTBM_HUMAN;sp|P0CG38|POTEI_HUMAN;sp|P63261|ACTG_HUMAN;sp|P63267|ACTH_HUMAN;sp|P68032|ACTC_HUMAN;sp|P62736|ACTA_HUMAN;sp|P68133|ACTS_HUMAN	QSPLSLPVTLGQPASISCR	sp|P06310|KV230_HUMAN;sp|A0A075B6S6|KVD30_HUMAN
AQYPVVDHEFDAVVVGAGGAGLR	sp|P31040|SDHA_HUMAN	SPMYSIITPNILR	sp|P01024|CO3_HUMAN
SGLELPFPPGVPTLDNIKNICHLR	sp|Q16610|ECM1_HUMAN	IDASTAIDAPSNLR	sp|P02751|FINC_HUMAN
LWTSDTQGDEAEAGEGGEN	sp|P63104|1433Z_HUMAN	KEDSCQLGYSAGPCMGMTSR	sp|P02760|AMBP_HUMAN
SFLVEPISCHAWNKDR	sp|O15143|ARC1B_HUMAN	TQPPSVSVSPGQTAR	sp|P01717|LV325_HUMAN;sp|A0A075B6K4|LV310_HUMAN
QNLLSVSQAR	sp|P16930|FAAA_HUMAN	CSAEVCQCAEGKCPR	sp|P0C0L5|CO4B_HUMAN;sp|P0C0L4|CO4A_HUMAN
NIIGGLDEEGKGAVYSFDPVGSYQR	sp|P20618|PSB1_HUMAN	SAGNEADVHGIYFSGNTYLWR	sp|P00450|CERU_HUMAN
KGVVPLAGTNGETTTQGLDGLSER	sp|P04075|ALDOA_HUMAN	MTQSPSSVSASVGDR	sp|P01611|KVD12_HUMAN;sp|A0A0C4DH73|KV112_HUMAN
LLYYTEFTPTEKDEYACR	sp|P61769|B2MG_HUMAN	TQTPLSSPVTLGQPASISCR	sp|A0A0C4DH68|KV224_HUMAN
VPDEIPPLEGDEDASR	sp|P08238|HS90B_HUMAN;sp|Q58FF7|H90B3_HUMAN	LGVPLSVGVQLQDVPR	sp|P0C0L5|CO4B_HUMAN;sp|P0C0L4|CO4A_HUMAN
LQGGGCGQFSAVPLNLIGLKAGR	sp|Q9Y617|SERC_HUMAN	HQLYIDETVNSNIPTNLR	sp|P02675|FIBB_HUMAN
LDSPSYVLYR	sp|P49354|FNTA_HUMAN	YNYEAESSSGVPGTADSR	sp|P04114|APOB_HUMAN;CON__ENSEMBL:ENSBTAP00000032840
SGFVCNTCPEKWINFQR	sp|P06734|FCER2_HUMAN	EEAVEEETGDGLDEDSDR	sp|P00734|THRB_HUMAN
GPGGGLYGELPEGTSITVDSKR	sp|Q96QR8|PURB_HUMAN	LVEDVSSNYDGCCEGDVVQCIR	sp|P43652|AFAM_HUMAN
SLTCEVDALKGTNESLER	sp|P08670|VIME_HUMAN	DLTKVHTECCHGDLLECADDR	CON__P02768-1;sp|P02768|ALBU_HUMAN
TQITGPTTVNGLER	sp|Q8TDQ1|CLM1_HUMAN	KAGDFLEANYMNLQR	sp|P01024|CO3_HUMAN
GLDEEGKGAVYSFDPVGSYQR	sp|P20618|PSB1_HUMAN	LFEQLGEYKFQNALLVR	CON__P02768-1;sp|P02768|ALBU_HUMAN
TNTVEEPLDLIR	sp|P62310|LSM3_HUMAN	RALEILQEEDLIDEDDIPVR	sp|P0C0L5|CO4B_HUMAN;sp|P0C0L4|CO4A_HUMAN
LPFFDPDTNIVYLCGKGDSSIR	sp|P31146|COR1A_HUMAN	YIDETVNSNIPTNLR	sp|P02675|FIBB_HUMAN
LAICSQCSDISTKQAAFKAVSEVCR	sp|P10155|RO60_HUMAN	DIQMTQSPSTLSASVGDR	sp|P0DOX7|IGK_HUMAN;sp|P01602|KV105_HUMAN
VDLVDENFTELR	sp|P61086|UBE2K_HUMAN	SALTSDNHGATYAFSGTHYWR	sp|P02790|HEMO_HUMAN
KLSLQNCCLTGAGCGVLSSTLR	sp|P13489|RINI_HUMAN	EIVLTQSPDFQSVTPKEKVTITCR	sp|A0A0C4DH24|KV621_HUMAN;sp|A0A0A0MT36|KVD21_HUMAN
LEELEDHEDEFNEEDER	sp|Q9H2J4|PDCL3_HUMAN	VVLNQLCVLHE	sp|P02768|ALBU_HUMAN;CON__P02768-1
EVEPEPTEDKDLEADEEDTR	sp|P20042|IF2B_HUMAN	SVVLNQLCVLHE	sp|P02768|ALBU_HUMAN;CON__P02768-1
AVQFDGGVVLGADSR	sp|P28072|PSB6_HUMAN	FAQYLQQCPFEDHVKLVNE	sp|P02768|ALBU_HUMAN;CON__P02768-1
VEEEPAELPEGTSLTVDNKR	sp|Q00577|PURA_HUMAN	HKDDNPNLPRLVRPE	sp|P02768|ALBU_HUMAN;CON__P02768-1
NPEVLDITEETLHSR	sp|P05388|RLA0_HUMAN	EIVLTQSPDFQSVTPKE	sp|A0A0C4DH24|KV621_HUMAN;sp|A0A0A0MT36|KVD21_HUMAN
SGTSDLLLTFDEAEVR	sp|P18206|VINC_HUMAN	EIVLTQSPATLSLSPGE	sp|P04433|KV311_HUMAN;sp|A0A0A0MRZ8|KVD11_HUMAN;sp|A0A0C4DH25|KVD20_HUMAN
VLFADQATPTSPIR	sp|P21333|FLNA_HUMAN	EENIVSRSEFPE	sp|P01024|CO3_HUMAN
GPPPDNDDVVNDFDIEDEVVEVENR	sp|Q8WVY7|UBCP1_HUMAN	TDTSHHDQDHPTFNKITPNLAE	sp|P01009|A1AT_HUMAN
LLPQLTYLDGYDR	sp|Q92688|AN32B_HUMAN;sp|P39687|AN32A_HUMAN	CLLNNFYPRE	sp|P01834|IGKC_HUMAN;sp|P0DOX7|IGK_HUMAN
SGTLGHPGSLDETTYER	sp|Q16595|FRDA_HUMAN	LPVADQDQCIRHYE	sp|P00738|HPT_HUMAN
VYQEPIPTAQLVQR	sp|P25787|PSA2_HUMAN	SDTVPSPRDLQFVE	sp|P02751|FINC_HUMAN
VLQSALAAIR	sp|Q12905|ILF2_HUMAN	GSFCPGPVTLCSDLE	sp|P05155|IC1_HUMAN
AKVEQVLSLEPQHELKFR	sp|O95292|VAPB_HUMAN	TGSFCPGPVTLCSDLE	sp|P05155|IC1_HUMAN
MDPSGTFVQCDAR	sp|P28066|PSA5_HUMAN	IARRHPYFYAPE	sp|P02768|ALBU_HUMAN;CON__P02768-1
IVVDNCAICR	sp|P62877|RBX1_HUMAN	QYLQQCPFEDHVKLVNE	sp|P02768|ALBU_HUMAN;CON__P02768-1
LLLTFDEAEVR	sp|P18206|VINC_HUMAN	VDVMCTAFHDNE	sp|P02768|ALBU_HUMAN;CON__P02768-1
ATSADCCISYTPR	sp|P55773|CCL23_HUMAN	TQTYTCNVDHKPSNTKVDKTVE	sp|P01859|IGHG2_HUMAN
NQYDNDVTVWSPQGR	sp|P25786|PSA1_HUMAN	ALLTTQTQVQRE	sp|P54108|CRIS3_HUMAN
HVLAAGCGQNPVR	sp|Q9BWD1|THIC_HUMAN	LQHKDDNPNLPRLVRPE	sp|P02768|ALBU_HUMAN;CON__P02768-1
YRTDDYLDQPCYETINR	sp|P50395|GDIB_HUMAN	VLTVLHQDWLNGKE	sp|P01860|IGHG3_HUMAN
DLIHDQDEDEEEEEGQR	sp|Q9UNZ2|NSF1C_HUMAN	KTKGQPREPQVYTLPPSREE	sp|P01860|IGHG3_HUMAN;sp|P01859|IGHG2_HUMAN
YHGSCPQGLADSAWIPFR	sp|Q9UBG0|MRC2_HUMAN	AKFDPCQCAPCPNNGRPTLSGTE	sp|P13671|CO6_HUMAN
SEGGADDSAEEGDLLDDDDNEDR	sp|P07910|HNRPC_HUMAN	LRLPYSVVRNE	sp|P01024|CO3_HUMAN;CON__Q2UVX4
SNLELHSLSTGR	sp|Q99436|PSB7_HUMAN	AVLPTGDVIGDSAKYDVE	sp|P01023|A2MG_HUMAN
YLVIGGGSGGLASAR	sp|P00390|GSHR_HUMAN	ICVGCPRDIPTNSPE	sp|P01042|KNG1_HUMAN
SQNPGVSTVVLGAYDLR	sp|P20160|CAP7_HUMAN	TATLSKSGNTFRPE	sp|P01876|IGHA1_HUMAN
GAVASYDYLVIGGGSGGLASAR	sp|P00390|GSHR_HUMAN	MTPTVIAVHYLDE	sp|P01024|CO3_HUMAN
SGGDNSVFDIFELTGAAR	sp|P07996|TSP1_HUMAN;CON__Q28194	VTNPDGSPAYRVPVAVQGE	sp|P01024|CO3_HUMAN
AAAQMPAYQELVEEAIAYGR	sp|P37837|TALDO_HUMAN	TVGNSNNYLHLSVLRTE	sp|P01024|CO3_HUMAN
FRVPTANVSVVDLTCR	sp|P04406|G3P_HUMAN	HLAGGTDSCQGDSGGPLVCFE	sp|P00747|PLMN_HUMAN
TWTPPPGVHSQTLSR	sp|Q9UHX3|AGRE2_HUMAN;sp|P48960|CD97_HUMAN	LNQLCVLHE	sp|P02768|ALBU_HUMAN;CON__P02768-1
VNGKAGNLGGGVVTIER	sp|P35268|RL22_HUMAN	MTPTVIAVHYLDE	sp|P01024|CO3_HUMAN
DQSHPEPESWNAAQHCQQDR	sp|Q16610|ECM1_HUMAN	CPEPKSCDTPPPCPRCPE	sp|P01860|IGHG3_HUMAN
ALYETELADAR	sp|P20700|LMNB1_HUMAN	VMLPVADQDQCIRHYE	sp|P00738|HPT_HUMAN
SPLPEEVDETSAEDEGVSQR	sp|O00299|CLIC1_HUMAN	EIVLTQSPGTLSLSPGE	sp|P01619|KV320_HUMAN
GDVKCDMEVSCPDGYTCCR	sp|P28799|GRN_HUMAN	TISKTKGQPREPQVYTLPPSREE	sp|P01860|IGHG3_HUMAN;sp|P01859|IGHG2_HUMAN
STNEMAPLKVWQLQDLSFQTAAR	sp|Q9NYU2|UGGG1_HUMAN	LLYNKINHCRFDE	sp|P02787|TRFE_HUMAN
IQDISVEETSAKEGLLLWCQR	sp|O43707|ACTN4_HUMAN;sp|P35609|ACTN2_HUMAN;sp|Q08043|ACTN3_HUMAN;sp|P12814|ACTN1_HUMAN	TSHHDQDHPTFNKITPNLAE	sp|P01009|A1AT_HUMAN
HTVPIYEGYALPHAILR	sp|P60709|ACTB_HUMAN;sp|P63261|ACTG_HUMAN	FSCNTGFYLNGADSAKCTE	sp|P02749|APOH_HUMAN
ETVHCDLQPVGPER	sp|P17813|EGLN_HUMAN	GQPKAAPSVTLFPPSSEE	sp|P0DOY3|IGLC3_HUMAN;sp|P0DOY2|IGLC2_HUMAN;sp|P0CF74|IGLC6_HUMAN;sp|A0M8Q6|IGLC7_HUMAN
TAVEEPDSLEVLVKTLDSQTR	sp|P46379|BAG6_HUMAN	DIVMTQSPLSLPVTPGE	sp|P01615|KVD28_HUMAN;sp|A0A075B6P5|KV228_HUMAN
IRGVVDSEDLPLNISR	sp|P07900|HS90A_HUMAN;sp|P08238|HS90B_HUMAN	QKTDTSHHDQDHPTFNKITPNLAE	sp|P01009|A1AT_HUMAN
VLHEAEGHIVTCETNTGEVYR	sp|P62318|SMD3_HUMAN	TQSPATLSVSPGE	sp|P01624|KV315_HUMAN;sp|A0A087WSY6|KVD15_HUMAN
TTPQFPDMILSASR	sp|P63244|RACK1_HUMAN	YTASCQPWSCSGHGE	sp|P14151|LYAM1_HUMAN
HIDEVQNEIDR	sp|Q01105|SET_HUMAN;sp|P0DME0|SETLP_HUMAN	TCPRCPEPKSCDTPPPCPRCPE	sp|P01860|IGHG3_HUMAN
ESSSSCGWVHGVCFSASGSR	sp|O15143|ARC1B_HUMAN	GNDVTDIADDGCPKPPE	sp|P00738|HPT_HUMAN
TSPEEDSTWEFLR	sp|P52788|SPSY_HUMAN	VDVLKDSGRDYVSQFE	sp|P02647|APOA1_HUMAN
SDNAPPPELLEIINEDIAKR	sp|Q15084|PDIA6_HUMAN	CNTGFYLNGADSAKCTE	sp|P02749|APOH_HUMAN
ANILPDIENEDFIKDCVR	sp|P48060|GLIP1_HUMAN	SGSASAPTLFPLVSCE	sp|P0DOX6|IGM_HUMAN
DATAEEEEDFGEEAEEEA	sp|P07437|TBB5_HUMAN	SWVRQAPGKGLE	sp|P01767|HV353_HUMAN;sp|A0A0C4DH42|HV366_HUMAN;sp|P01780|HV307_HUMAN;sp|P01764|HV323_HUMAN;sp|A0A0C4DH32|HV320_HUMAN;sp|A0A0B4J1V0|HV315_HUMAN;sp|A0A0A0MS15|HV349_HUMAN
AAEPNKTEIQTLFKR	sp|Q8N6H7|ARFG2_HUMAN	QQSTVSDVPRDLE	sp|P02751|FINC_HUMAN
MTAASCFQSQNPGVSTVVLGAYDLR	sp|P20160|CAP7_HUMAN	VSPTDCSAVEPEAE	sp|P04196|HRG_HUMAN
ICNPCGPVQR	sp|P14866|HNRPL_HUMAN	VLVPSLLHTE	sp|P01023|A2MG_HUMAN;CON__ENSEMBL:ENSBTAP00000024146;sp|P20742|PZP_HUMAN
AGGSSGLEDVLPLLQQADELHR	sp|Q96TC7|RMD3_HUMAN	GQPKANPTVTLFPPSSEE	sp|P0DOX8|IGL1_HUMAN;sp|B9A064|IGLL5_HUMAN;sp|P0CG04|IGLC1_HUMAN
GQSPLGQIQLTIR	sp|A0FGR8|ESYT2_HUMAN	VVSVLTVVHQDWLNGKE	sp|P01859|IGHG2_HUMAN
YGIGDEEHDQEGR	sp|P27695|APEX1_HUMAN	CVVVDVSHEDPE	sp|P01860|IGHG3_HUMAN;sp|P01859|IGHG2_HUMAN
DQGGEEEEDYESEEQLQHR	sp|O75208|COQ9_HUMAN
SDGFFQLEELPGR	sp|P00390|GSHR_HUMAN
SHSASATGNVCIEEIDVDGKFIR	sp|P20700|LMNB1_HUMAN
YTGWLLDGTKFDSSLDR	sp|Q02790|FKBP4_HUMAN
AGVNYFLDVELGR	sp|P01034|CYTC_HUMAN
NELETNSEEQNSQFQSLEQVKR	sp|Q92888|ARHG1_HUMAN
TELCAEAEELR	sp|P35579|MYH9_HUMAN
AASGFNAMEDAQTLR	sp|P09525|ANXA4_HUMAN
SYGPRPEEYEFLTPVEEAPKGMLAR	sp|P52566|GDIR2_HUMAN
EVGVDSVEGEGEEEGEEY	sp|Q71U36|TBA1A_HUMAN;sp|P68363|TBA1B_HUMAN
AVPDEIPPLEGDEDASR	sp|P08238|HS90B_HUMAN;sp|Q58FF7|H90B3_HUMAN
VSLADLQNDEVAFR	sp|P61247|RS3A_HUMAN
KGVVPLAGTDGETTTQGLDGLSER	sp|P09972|ALDOC_HUMAN
VELFEFKGEDLTEEEDGGIIR	sp|Q02790|FKBP4_HUMAN
APPPEEVEPGSGVR	sp|Q9BRT3|MIEN1_HUMAN
STLYEDGTLDDGEYNPTDDRPSR	sp|P52434|RPAB3_HUMAN
TQPFSHYGQALCVSFPQPCR	sp|Q9H4A4|AMPB_HUMAN
SDANVLTNELR	sp|P25789|PSA4_HUMAN
EKEQQEAIEHIDEVQNEIDR	sp|Q01105|SET_HUMAN;sp|P0DME0|SETLP_HUMAN
EAAVDEDDEDEEEGEEVVEDR	sp|Q06481|APLP2_HUMAN
TGYDLSASTFSPDGR	sp|P25788|PSA3_HUMAN
EGEEEEEEEEGGLR	sp|Q9BTT0|AN32E_HUMAN
APSATQPATAETQHIADQVR	sp|P04080|CYTB_HUMAN
SFENSLGINVPR	sp|Q16851|UGPA_HUMAN
YEPGGPGEGACQDVDECALGR	sp|Q9NPY3|C1QR1_HUMAN
YVPEPENSALLR	sp|Q13200|PSMD2_HUMAN
TDVLYTICNPCGPVQR	sp|P14866|HNRPL_HUMAN
AIAGEDFAIVASDTR	sp|P20618|PSB1_HUMAN
GLSHEVIVSAACGR	sp|Q9P258|RCC2_HUMAN
LSLTQLSSGNPVYEKYYR	sp|P42566|EPS15_HUMAN
DENEHQLSLR	sp|P06748|NPM_HUMAN
SPGHVDFSSEVTAALR	sp|P13639|EF2_HUMAN
SSSSCGWVHGVCFSASGSR	sp|O15143|ARC1B_HUMAN
LDETDDPDDYGDR	sp|P07384|CAN1_HUMAN
LWTSENQGDEGDAGEGEN	sp|P31946|1433B_HUMAN
GSAAAEAKECDRPCVNGGR	sp|O75882|ATRN_HUMAN
CYIAEQNMVSIAVGCATR	sp|P29401|TKT_HUMAN
LATWKDIPNENEAQFQIR	sp|Q10567|AP1B1_HUMAN
VKTGEEDEEEFFCNR	sp|P49792|RBP2_HUMAN
ISPDAWQVCAEALAQR	sp|O43592|XPOT_HUMAN
ADSRDPASDQMQHWKEQR	sp|P04040|CATA_HUMAN
TTQVYTEEETR	sp|Q15149|PLEC_HUMAN
CGESGHLAKDCDLQEDACYNCGR	sp|P62633|CNBP_HUMAN
VVAPLAPGSEDNFAR	sp|O94973|AP2A2_HUMAN
TLPVEDEESSESR	sp|P78347|GTF2I_HUMAN
YITGETKDQVANSAFVER	sp|P07900|HS90A_HUMAN
GKVAVVAGYGDVGKGCAQALR	sp|P23526|SAHH_HUMAN
LQGLAFPLQPEAQR	sp|Q6IBS0|TWF2_HUMAN
SMSENGYDPQQNLNDLMLLQLDR	sp|P20160|CAP7_HUMAN
SLRPESLHQVSFLFSDR	sp|P04040|CATA_HUMAN
AALDCAEETNSAVCR	sp|O00391|QSOX1_HUMAN
MTAASCFQSQNPGVSTVVLGAYDLR	sp|P20160|CAP7_HUMAN
DKFSGEEGEIEDDESGTENR	sp|Q9Y2W1|TR150_HUMAN
GGAIALGHPLGASGCR	sp|Q9BWD1|THIC_HUMAN
MDPSGTFVQCDAR	sp|P28066|PSA5_HUMAN
ALSVDGEDENEGEDYAE	sp|P23588|IF4B_HUMAN
VFSSSQELGAALAQLVAQR	sp|O95336|6PGL_HUMAN
DGEVDDEEDEEELGEEER	sp|P39687|AN32A_HUMAN
YPLDFTFVCPTEIIAFSDR	sp|Q06830|PRDX1_HUMAN
KGYEEWLLNEIR	sp|O43707|ACTN4_HUMAN;sp|P35609|ACTN2_HUMAN;sp|P12814|ACTN1_HUMAN
GTNGETTTQGLDGLSER	sp|P04075|ALDOA_HUMAN
AEILELAGNAAR	sp|O75367|H2AY_HUMAN;sp|Q9P0M6|H2AW_HUMAN;sp|Q99878|H2A1J_HUMAN;sp|Q96KK5|H2A1H_HUMAN;sp|Q9BTM1|H2AJ_HUMAN;sp|Q16777|H2A2C_HUMAN;sp|Q93077|H2A1C_HUMAN;sp|Q8IUE6|H2A2B_HUMAN;sp|Q7L7L0|H2A3_HUMAN;sp|Q6FI13|H2A2A_HUMAN;sp|P20671|H2A1D_HUMAN;sp|P0C0S8|H2A1_HUMAN;sp|P04908|H2A1B_HUMAN;sp|P16104|H2AX_HUMAN
HDVKAVCSQEAMTGPCR	sp|Q06481|APLP2_HUMAN
YYEILNSPDR	sp|P62258|1433E_HUMAN
TGQAAELGGLLKYVR	sp|O00231|PSD11_HUMAN
TQTTPLIEYYR	sp|P54819|KAD2_HUMAN
NTNDANSCQIIIPQNQVNR	sp|P50395|GDIB_HUMAN;sp|P31150|GDIA_HUMAN
DVECGEGHFCHDNQTCCR	sp|P28799|GRN_HUMAN
NTTDCLSTMASVCR	sp|Q9NUQ9|FA49B_HUMAN
ALQQQADEAEDR	sp|P67936|TPM4_HUMAN
FSGVALGEACTIVLR	sp|P78371|TCPB_HUMAN
DVEEEKFPTQLSR	sp|Q2TAY7|SMU1_HUMAN
GTDGETTTQGLDGLSER	sp|P09972|ALDOC_HUMAN
GLASGGDVEPGLPVEVR	sp|P51116|FXR2_HUMAN
WTSDTQGDEAEAGEGGEN	sp|P63104|1433Z_HUMAN
NWINKALENDPDCR	sp|P13796|PLSL_HUMAN;sp|P13797|PLST_HUMAN
ALQLEPPTVVETLR	sp|Q01970|PLCB3_HUMAN
VDEAALHAAVIAINEAIDR	sp|P46940|IQGA1_HUMAN
FCATPPDDGNLCR	sp|Q00796|DHSO_HUMAN
SNVSDAVAQSTR	sp|P60174|TPIS_HUMAN
DSLLQDDDEEEEDNESR	sp|Q5T8P6|RBM26_HUMAN
AALEAEEPDDER	sp|Q9BUJ2|HNRL1_HUMAN
EVGADSADGEDEGEEY	sp|Q9BQE3|TBA1C_HUMAN
GEEGEIEDDESGTENR	sp|Q9Y2W1|TR150_HUMAN
KADPDGPEAQAEACSGER	sp|Q9NX24|NHP2_HUMAN
LVGGPMDASVEEEGVRR	sp|P01034|CYTC_HUMAN
GYGDVGKGCAQALR	sp|P23526|SAHH_HUMAN
TNPSQLLPLELVDKCIGSR	sp|Q9Y4Y9|LSM5_HUMAN
TFVNHPQVSALLGEEDEEALHYLTR	sp|Q01105|SET_HUMAN
VGGPMDASVEEEGVR	sp|P01034|CYTC_HUMAN
VGGPMDASVEEEGVR	sp|P01034|CYTC_HUMAN
FSDSASVVAPLAPGSEDNFAR	sp|O94973|AP2A2_HUMAN
MLLARDMRSCLTEAE	sp|P01130|LDLR_HUMAN
LVGGPMDASVEEE	sp|P01034|CYTC_HUMAN
VDGEPLGRVSFE	sp|P62937|PPIA_HUMAN
AEEEWSYSEEEE	sp|Q8WZ42|TITIN_HUMAN
FDIAVDGEPLGRVSFE	sp|P62937|PPIA_HUMAN
YPLDFTFVCPTE	sp|P30048|PRDX3_HUMAN;sp|P32119|PRDX2_HUMAN;sp|Q06830|PRDX1_HUMAN;sp|Q13162|PRDX4_HUMAN
LGAHSLSQPE	sp|P00746|CFAD_HUMAN
LGDGPVVTDPKAPNVVVTRLTLVCE	sp|P52566|GDIR2_HUMAN
RSVPTSTVFYPSDGVATE	sp|P29401|TKT_HUMAN
FYPLDFTFVCPTE	sp|P30048|PRDX3_HUMAN;sp|P32119|PRDX2_HUMAN;sp|Q06830|PRDX1_HUMAN;sp|Q13162|PRDX4_HUMAN
SVPTSTVFYPSDGVATE	sp|P29401|TKT_HUMAN
GLDDEEEDEDEEEYDE	sp|P39687|AN32A_HUMAN
SPQSRDAKPNPEEPIDE	sp|Q8N139|ABCA6_HUMAN
QPLSENPPNHILFLTNLPEETNE	sp|P09012|SNRPA_HUMAN
ELGPDGPDGPEE	sp|P08621|RU17_HUMAN
DCGATWVVLGHSE	sp|P60174|TPIS_HUMAN
LWTSDTQGDEAE	sp|P63104|1433Z_HUMAN
SMANAGPNTNGSQFFICTAKTE	sp|P62937|PPIA_HUMAN;sp|P0DN37|PAL4G_HUMAN;sp|A0A0B4J2A2|PAL4C_HUMAN
ENANVLARYASICQQNGIVPIVEPE	sp|P04075|ALDOA_HUMAN;sp|P09972|ALDOC_HUMAN
ARNTGIICTIGPASRSVE	sp|P14618|KPYM_HUMAN
TNNSSSISGVWVFRGQE	sp|P26641|EF1G_HUMAN
VTTFVNHPQVSALLGEEDEE	sp|Q01105|SET_HUMAN
KKDGFNITTSEKCNIVTTE	sp|Q8WZ42|TITIN_HUMAN
APRQVVNFGPGPAKLPHSVLLE	sp|Q9Y617|SERC_HUMAN
AGPNTNGSQFFICTAKTE	sp|P62937|PPIA_HUMAN;sp|P0DN37|PAL4G_HUMAN;sp|A0A0B4J2A2|PAL4C_HUMAN
LEVDVDDCQDVASE	sp|P10599|THIO_HUMAN
ESGGQDGAGDDDDLEDLE	sp|P07237|PDIA1_HUMAN
ESGGQDGAGDDDDLEDLEE	sp|P07237|PDIA1_HUMAN
FRSVPTSTVFYPSDGVATE	sp|P29401|TKT_HUMAN
LLDVTPLSLGIE	sp|P11142|HSP7C_HUMAN;sp|P54652|HSP72_HUMAN;sp|P38646|GRP75_HUMAN
ITLPVDFVTADKFDE	sp|P00558|PGK1_HUMAN
EVGVDSVEGEGEEE	sp|Q71U36|TBA1A_HUMAN;sp|P68363|TBA1B_HUMAN
TFVNHPQVSALLGE	sp|Q01105|SET_HUMAN
SGGQDGAGDDDDLEDLEE	sp|P07237|PDIA1_HUMAN
EAEPEPEPEPEPEPE	sp|P14317|HCLS1_HUMAN
LDEEDEDEDEDEEEEE	sp|Q92688|AN32B_HUMAN
AQEDDWDRDLLLDPAWE	sp|O43707|ACTN4_HUMAN
TYSDNQPGVLIQVYE	sp|P11142|HSP7C_HUMAN;sp|P34931|HS71L_HUMAN;sp|P0DMV9|HS71B_HUMAN;sp|P0DMV8|HS71A_HUMAN
TFVNHPQVSALLGEEDE	sp|Q01105|SET_HUMAN
EEIQDEEDDDDYVEE	sp|Q9BTT0|AN32E_HUMAN
CQPPAEIPGYLPADTVHLAVE	sp|P02750|A2GL_HUMAN
AAAGGDEEEEEEEEEEE	sp|Q00839|HNRPU_HUMAN
RNLPSDSQDLGQHGLEE	sp|P10124|SRGN_HUMAN
TFVNHPQVSALLGEEDEE	sp|Q01105|SET_HUMAN

## Sheet: Table S6
Table S6. Overview of cleavage sites identified in monocytic secretome by N-terminomics. The table comprises information obtained by N-terminomics combining data after subsequent trypsin and GluC digestion.
Cleavage site	Identified C-terminal peptide	Protein group	First protein ID	Number of cleavage events
ARKQIVAGVNYF	AGVNYFLDVELGR	sp|P01034|CYTC_HUMAN	P01034	5
KPPRLVGGPMDA	GGPMDASVEEEGVR	sp|P01034|CYTC_HUMAN	P01034	5
PPRLVGGPMDAS	GPMDASVEEEGVRR	sp|P01034|CYTC_HUMAN	P01034	5
PGKPPRLVGGPM	LVGGPMDASVEEEGVR	sp|P01034|CYTC_HUMAN	P01034	5
GKPPRLVGGPMD	VGGPMDASVEEEGVR	sp|P01034|CYTC_HUMAN	P01034	5
RPALYLAALDCA	AALDCAEETNSAVCR	sp|O00391|QSOX1_HUMAN	O00391	5
ILSM--AGPNTN	AGPNTNGSQFFICTAKTE	sp|P62937|PPIA_HUMAN;sp|P0DN37|PAL4G_HUMAN;sp|A0A0B4J2A2|PAL4C_HUMAN	P62937	5
VNPTVFFDIAVD	FDIAVDGEPLGRVSFE	sp|P62937|PPIA_HUMAN	P62937	5
AAPRSALYSPSD	LYSPSDPLTLLQADTVR	sp|O00391|QSOX1_HUMAN	O00391	5
ANAAPRSALYSP	SALYSPSDPLTLLQADTVR	sp|O00391|QSOX1_HUMAN	O00391	5
TG-GILSMANAG	SMANAGPNTNGSQFFICTAKTE	sp|P62937|PPIA_HUMAN;sp|P0DN37|PAL4G_HUMAN;sp|A0A0B4J2A2|PAL4C_HUMAN	P62937	5
PRSALYSPSDPL	SPSDPLTLLQADTVR	sp|O00391|QSOX1_HUMAN	O00391	5
VFFDIAVDGEPL	VDGEPLGRVSFE	sp|P62937|PPIA_HUMAN	P62937	5
--VNPTVFFDIA	VFFDIAVDGEPLGR	sp|P62937|PPIA_HUMAN	P62937	5
APRSALYSPSDP	YSPSDPLTLLQADTVR	sp|O00391|QSOX1_HUMAN	O00391	5
NHPQVSALLGEE	ALLGEEDEEALHYLTR	sp|Q01105|SET_HUMAN	Q01105	4
QQEAIEHIDEVQ	HIDEVQNEIDR	sp|Q01105|SET_HUMAN;sp|P0DME0|SETLP_HUMAN	Q01105	4
PNFWVTTFVNHP	TFVNHPQVSALLGEEDEEALHYLTR	sp|Q01105|SET_HUMAN	Q01105	4
KIPNFWVTTFVN	VTTFVNHPQVSALLGEEDEE	sp|Q01105|SET_HUMAN	Q01105	4
----MTAASCFQ	AASCFQSQNPGVSTVVLGAYDLR	sp|P20160|CAP7_HUMAN	P20160	4
QGPPPAAGAVAS	AGAVASYDYLVIGGGSGGLASAR	sp|P00390|GSHR_HUMAN	P00390	4
NGGTILAIAGED	AIAGEDFAIVASDTR	sp|P20618|PSB1_HUMAN	P20618	4
RVEQIAAIAQEL	AIAQELNELDYYDSHNVNTR	sp|O43707|ACTN4_HUMAN	O43707	4
SMGDYMAQEDDW	AQEDDWDRDLLLDPAWE	sp|O43707|ACTN4_HUMAN	O43707	4
PDRFIECYIAEQ	CYIAEQNMVSIAVGCATR	sp|P29401|TKT_HUMAN	P29401	4
KGAVYSFDPVGS	FDPVGSYQR	sp|P20618|PSB1_HUMAN	P20618	4
LEDLAMFRSVPT	FRSVPTSTVFYPSDGVATE	sp|P29401|TKT_HUMAN	P29401	4
GPPPAAGAVASY	GAVASYDYLVIGGGSGGLASAR	sp|P00390|GSHR_HUMAN	P00390	4
VYNIIGGLDEEG	GLDEEGKGAVYSFDPVGSYQR	sp|P20618|PSB1_HUMAN	P20618	4
IILRFAIQDISV	IQDISVEETSAKEGLLLWCQR	sp|O43707|ACTN4_HUMAN;sp|P35609|ACTN2_HUMAN;sp|Q08043|ACTN3_HUMAN;sp|P12814|ACTN1_HUMAN	O43707	4
-LEQ-EKGYEEW	KGYEEWLLNEIR	sp|O43707|ACTN4_HUMAN;sp|P35609|ACTN2_HUMAN;sp|P12814|ACTN1_HUMAN	O43707	4
FPYYVYNIIGGL	NIIGGLDEEGKGAVYSFDPVGSYQR	sp|P20618|PSB1_HUMAN	P20618	4
EDLAMFRSVPTS	RSVPTSTVFYPSDGVATE	sp|P29401|TKT_HUMAN	P29401	4
ASLGITSDGFFQ	SDGFFQLEELPGR	sp|P00390|GSHR_HUMAN	P00390	4
QTFSISSMSENG	SMSENGYDPQQNLNDLMLLQLDR	sp|P20160|CAP7_HUMAN	P20160	4
AASCFQSQNPGV	SQNPGVSTVVLGAYDLR	sp|P20160|CAP7_HUMAN	P20160	4
DLAMFRSVPTST	SVPTSTVFYPSDGVATE	sp|P29401|TKT_HUMAN	P29401	4
-----MTAASCF	TAASCFQSQNPGVSTVVLGAYDLR	sp|P20160|CAP7_HUMAN	P20160	4
AVASYDYLVIGG	YLVIGGGSGGLASAR	sp|P00390|GSHR_HUMAN	P00390	4
SALAI-ENANVL	ENANVLARYASICQQNGIVPIVEPE	sp|P04075|ALDOA_HUMAN;sp|P09972|ALDOC_HUMAN	P04075	3
GVVPLAGTNGET	GTNGETTTQGLDGLSER	sp|P04075|ALDOA_HUMAN	P04075	3
VGIKVDKGVVPL	KGVVPLAGTNGETTTQGLDGLSER	sp|P04075|ALDOA_HUMAN	P04075	3
KYKKTLLGDGPV	LGDGPVVTDPKAPNVVVTR	sp|P52566|GDIR2_HUMAN	P52566	3
ATFMVGSYGPRP	SYGPRPEEYEFLTPVEEAPKGMLAR	sp|P52566|GDIR2_HUMAN	P52566	3
LIKYKKTLLGDG	TLLGDGPVVTDPKAPNVVVTR	sp|P52566|GDIR2_HUMAN	P52566	3
AAEEPNAAVPDE	AAVPDEIPPLEGDEDASR	sp|P08238|HS90B_HUMAN	P08238	3
ELTGLKALYETE	ALYETELADAR	sp|P20700|LMNB1_HUMAN	P20700	3
GDDAP-AVFPSI	AVFPSIVGR	sp|P60709|ACTB_HUMAN;sp|Q6S8J3|POTEE_HUMAN;sp|A5A3E0|POTEF_HUMAN;sp|Q9BYX7|ACTBM_HUMAN;sp|P0CG38|POTEI_HUMAN;sp|P63261|ACTG_HUMAN;sp|P63267|ACTH_HUMAN;sp|P68032|ACTC_HUMAN;sp|P62736|ACTA_HUMAN;sp|P68133|ACTS_HUMAN	P60709	3
AEEP--AVPDEI	AVPDEIPPLEGDEDASR	sp|P08238|HS90B_HUMAN;sp|Q58FF7|H90B3_HUMAN	P08238	3
ADTEVVCAPPTA	CAPPTAYIDFAR	sp|P60174|TPIS_HUMAN	P60174	3
EYQQYQDATAEE	DATAEEEEDFGEEAEEEA	sp|P07437|TBB5_HUMAN	P07437	3
---MIKDCGATW	DCGATWVVLGHSE	sp|P60174|TPIS_HUMAN	P60174	3
EDAGVRELCQGL	ELCQGLGQPGSVLR	sp|P13489|RINI_HUMAN	P13489	3
FGELMFESSSSC	ESSSSCGWVHGVCFSASGSR	sp|O15143|ARC1B_HUMAN	O15143	3
YPLDFTFVCPTE	FVCPTEIIAFSDR	sp|Q06830|PRDX1_HUMAN	Q06830	3
---FI-GVVDSE	GVVDSEDLPLNISR	sp|P07900|HS90A_HUMAN;sp|P08238|HS90B_HUMAN;sp|Q58FF7|H90B3_HUMAN	P07900	3
SSVSISHSASAT	HSASATGNVCIEEIDVDGKFIR	sp|P20700|LMNB1_HUMAN	P20700	3
SGDGVTHTVPIY	HTVPIYEGYALPHAILR	sp|P60709|ACTB_HUMAN;sp|P63261|ACTG_HUMAN	P60709	3
-D----IDNEAL	IDNEALYDICFR	sp|P07437|TBB5_HUMAN;sp|Q9BVA1|TBB2B_HUMAN;sp|Q13509|TBB3_HUMAN;sp|Q9BUF5|TBB6_HUMAN;sp|Q13885|TBB2A_HUMAN;sp|Q9H4B7|TBB1_HUMAN;CON__ENSEMBL:ENSBTAP00000025008;sp|P68371|TBB4B_HUMAN;sp|P04350|TBB4A_HUMAN	P07437	3
PIYLVEIQCPEQ	IQCPEQVVGGIYGVLNR	sp|P13639|EF2_HUMAN	P13639	3
-----FIRGVVD	IRGVVDSEDLPLNISR	sp|P07900|HS90A_HUMAN;sp|P08238|HS90B_HUMAN	P07900	3
PSCKIQKLSLQN	KLSLQNCCLTGAGCGVLSSTLR	sp|P13489|RINI_HUMAN	P13489	3
ESKHQTLQGLAF	LQGLAFPLQPEAQR	sp|Q6IBS0|TWF2_HUMAN	Q6IBS0	3
-HQLVENTDETY	NTDETYCIDNEALYDICFR	sp|P07437|TBB5_HUMAN;sp|Q9BVA1|TBB2B_HUMAN;sp|Q13509|TBB3_HUMAN;sp|Q9BUF5|TBB6_HUMAN;sp|P68371|TBB4B_HUMAN;sp|P04350|TBB4A_HUMAN	P07437	3
---AYHSFLVEP	SFLVEPISCHAWNKDR	sp|O15143|ARC1B_HUMAN	O15143	3
SSSVSISHSASA	SHSASATGNVCIEEIDVDGKFIR	sp|P20700|LMNB1_HUMAN	P20700	3
TEISVESKHQTL	SKHQTLQGLAFPLQPEAQR	sp|Q6IBS0|TWF2_HUMAN	Q6IBS0	3
-SLDIQSLDIQC	SLDIQCEELSDAR	sp|P13489|RINI_HUMAN	P13489	3
LRGWLKSNVSDA	SNVSDAVAQSTR	sp|P60174|TPIS_HUMAN	P60174	3
LINLIDSPGHVD	SPGHVDFSSEVTAALR	sp|P13639|EF2_HUMAN	P13639	3
GELMFESSSSCG	SSSSCGWVHGVCFSASGSR	sp|O15143|ARC1B_HUMAN	O15143	3
N-PAMYVAIQAV	VAIQAVLSLYASGR	sp|P60709|ACTB_HUMAN;sp|Q562R1|ACTBL_HUMAN;sp|P63261|ACTG_HUMAN;sp|P63267|ACTH_HUMAN;sp|P68032|ACTC_HUMAN;sp|P62736|ACTA_HUMAN;sp|P68133|ACTS_HUMAN	P60709	3
MEPIYLVEIQCP	VEIQCPEQVVGGIYGVLNR	sp|P13639|EF2_HUMAN	P13639	3
EEP--AVPDEIP	VPDEIPPLEGDEDASR	sp|P08238|HS90B_HUMAN;sp|Q58FF7|H90B3_HUMAN	P08238	3
SVRLIKVVIEDE	VVIEDEQLVLGASQEPVGR	sp|Q6IBS0|TWF2_HUMAN	Q6IBS0	3
NQKHIYYITGET	YITGETKDQVANSAFVER	sp|P07900|HS90A_HUMAN	P07900	3
Y-V-FFYPLDFT	YPLDFTFVCPTEIIAFSDR	sp|Q06830|PRDX1_HUMAN	Q06830	3
YVVFFFYPLDFT	YPLDFTFVCPTEIIAFSDR	sp|Q06830|PRDX1_HUMAN	Q06830	3
GFKKFLESGGQD	ESGGQDGAGDDDDLEDLE	sp|P07237|PDIA1_HUMAN	P07237	2
LEKDYEEVGVDS	EVGVDSVEGEGEEEGEEY	sp|Q71U36|TBA1A_HUMAN;sp|P68363|TBA1B_HUMAN	Q71U36	2
LRDNLTLWTSDT	LWTSDTQGDEAEAGEGGEN	sp|P63104|1433Z_HUMAN	P63104	2
FKKFLESGGQDG	SGGQDGAGDDDDLEDLEE	sp|P07237|PDIA1_HUMAN	P07237	2
EEVGVDSVEGEG	SVEGEGEEEGEEY	sp|Q71U36|TBA1A_HUMAN;sp|P68363|TBA1B_HUMAN	Q71U36	2
RDNLTLWTSDTQ	WTSDTQGDEAEAGEGGEN	sp|P63104|1433Z_HUMAN	P63104	2
TRHEVSAEEEWS	AEEEWSYSEEEE	sp|Q8WZ42|TITIN_HUMAN	Q8WZ42	2
----MDAPRQVV	APRQVVNFGPGPAKLPHSVLLE	sp|Q9Y617|SERC_HUMAN	Q9Y617	2
--MMCGAPSATQ	APSATQPATAETQHIADQVR	sp|P04080|CYTB_HUMAN	P04080	2
---AANATTNPS	ATTNPSQLLPLELVDKCIGSR	sp|Q9Y4Y9|LSM5_HUMAN	Q9Y4Y9	2
----MMCGAPSA	CGAPSATQPATAETQHIADQVR	sp|P04080|CYTB_HUMAN	P04080	2
DEEGYNDGEVDD	DGEVDDEEDEEELGEEER	sp|P39687|AN32A_HUMAN	P39687	2
SPKWAHDKFSGE	DKFSGEEGEIEDDESGTENR	sp|Q9Y2W1|TR150_HUMAN	Q9Y2W1	2
ALDLFSDNAPPP	DNAPPPELLEIINEDIAKR	sp|Q15084|PDIA6_HUMAN	Q15084	2
TPAPFGDQSHPE	DQSHPEPESWNAAQHCQQDR	sp|Q16610|ECM1_HUMAN	Q16610	2
PHVGVKDVECGE	DVECGEGHFCHDNQTCCR	sp|P28799|GRN_HUMAN	P28799	2
DLEDFTEAAVDE	EAAVDEDDEDEEEGEEVVEDR	sp|Q06481|APLP2_HUMAN	Q06481	2
LSYLMKEEIQDE	EEIQDEEDDDDYVEE	sp|Q9BTT0|AN32E_HUMAN	Q9BTT0	2
DDDYVEEGEEEE	EGEEEEEEEEGGLR	sp|Q9BTT0|AN32E_HUMAN	Q9BTT0	2
GLLVDVFSDSAS	FSDSASVVAPLAPGSEDNFAR	sp|O94973|AP2A2_HUMAN	O94973	2
LQVSSGFVCNTC	FVCNTCPEKWINFQR	sp|P06734|FCER2_HUMAN	P06734	2
LPAHTVGDVKCD	GDVKCDMEVSCPDGYTCCR	sp|P28799|GRN_HUMAN	P28799	2
AHDKFSGEEGEI	GEEGEIEDDESGTENR	sp|Q9Y2W1|TR150_HUMAN	Q9Y2W1	2
EKVNIEGGAIAL	GGAIALGHPLGASGCR	sp|Q9BWD1|THIC_HUMAN	Q9BWD1	2
TDVMIAGKVAVV	GKVAVVAGYGDVGKGCAQALR	sp|P23526|SAHH_HUMAN	P23526	2
AEGYVEGLDDEE	GLDDEEEDEDEEEYDE	sp|P39687|AN32A_HUMAN	P39687	2
KVAVVAGYGDVG	GYGDVGKGCAQALR	sp|P23526|SAHH_HUMAN	P23526	2
SDKEITHDVKAV	HDVKAVCSQEAMTGPCR	sp|Q06481|APLP2_HUMAN	Q06481	2
SEVIFGHVLAAG	HVLAAGCGQNPVR	sp|Q9BWD1|THIC_HUMAN	Q9BWD1	2
TDVLYTICNPCG	ICNPCGPVQR	sp|P14866|HNRPL_HUMAN	P14866	2
PISVTWKKDGFN	KKDGFNITTSEKCNIVTTE	sp|Q8WZ42|TITIN_HUMAN	Q8WZ42	2
EEEEFGLDEEDE	LDEEDEDEDEDEEEEE	sp|Q92688|AN32B_HUMAN	Q92688	2
-V-D-LLLDVTP	LLDVTPLSLGIE	sp|P11142|HSP7C_HUMAN;sp|P54652|HSP72_HUMAN;sp|P38646|GRP75_HUMAN	P11142	2
LSGTSDLLLTFD	LLLTFDEAEVR	sp|P18206|VINC_HUMAN	P18206	2
RE-VFKLLPQLT	LLPQLTYLDGYDR	sp|Q92688|AN32B_HUMAN;sp|P39687|AN32A_HUMAN	Q92688	2
NYKVIFLQGGGC	LQGGGCGQFSAVPLNLIGLKAGR	sp|Q9Y617|SERC_HUMAN	Q9Y617	2
----FRNQYDND	NQYDNDVTVWSPQGR	sp|P25786|PSA1_HUMAN	P25786	2
LSHPIKNTNDAN	NTNDANSCQIIIPQNQVNR	sp|P50395|GDIB_HUMAN;sp|P31150|GDIA_HUMAN	P50395	2
MGPHIFQTCPSA	QTCPSANYFDCR	sp|P25786|PSA1_HUMAN	P25786	2
RALDLFSDNAPP	SDNAPPPELLEIINEDIAKR	sp|Q15084|PDIA6_HUMAN	Q15084	2
LHITTCSFVAPW	SFVAPWNSLSLAQR	sp|P01033|TIMP1_HUMAN	P01033	2
MELQVSSGFVCN	SGFVCNTCPEKWINFQR	sp|P06734|FCER2_HUMAN	P06734	2
HQPDISSGLELP	SGLELPFPPGVPTLDNIKNICHLR	sp|Q16610|ECM1_HUMAN	Q16610	2
GSRGILSGTSDL	SGTSDLLLTFDEAEVR	sp|P18206|VINC_HUMAN	P18206	2
GLLHITTCSFVA	TCSFVAPWNSLSLAQR	sp|P01033|TIMP1_HUMAN	P01033	2
PIYSITTDVLYT	TDVLYTICNPCGPVQR	sp|P14866|HNRPL_HUMAN	P14866	2
-AANATTNPSQL	TNPSQLLPLELVDKCIGSR	sp|Q9Y4Y9|LSM5_HUMAN	Q9Y4Y9	2
QTQ-FTTYSDNQ	TYSDNQPGVLIQVYE	sp|P11142|HSP7C_HUMAN;sp|P34931|HS71L_HUMAN;sp|P0DMV9|HS71B_HUMAN;sp|P0DMV8|HS71A_HUMAN	P11142	2
ATLVFEVELFEF	VELFEFKGEDLTEEEDGGIIR	sp|Q02790|FKBP4_HUMAN	Q02790	2
FSDSASVVAPLA	VVAPLAPGSEDNFAR	sp|O94973|AP2A2_HUMAN	O94973	2
GHALALYRTDDY	YRTDDYLDQPCYETINR	sp|P50395|GDIB_HUMAN	P50395	2
DRVFVHYTGWLL	YTGWLLDGTKFDSSLDR	sp|Q02790|FKBP4_HUMAN	Q02790	2
AGLEQEAAAGGD	AAAGGDEEEEEEEEEEE	sp|Q00839|HNRPU_HUMAN	Q00839	1
NPSLILAAAQMP	AAAQMPAYQELVEEAIAYGR	sp|P37837|TALDO_HUMAN	P37837	1
-----MAAEPNK	AAEPNKTEIQTLFKR	sp|Q8N6H7|ARFG2_HUMAN	Q8N6H7	1
LAERLQAALEAE	AALEAEEPDDER	sp|Q9BUJ2|HNRL1_HUMAN	Q9BUJ2	1
KGGTVKAASGFN	AASGFNAMEDAQTLR	sp|P09525|ANXA4_HUMAN	P09525	1
AAGAAEAAVAAV	AAVAAVEEVGSAGQFEELLR	sp|O76003|GLRX3_HUMAN	O76003	1
V-EYL-AEILEL	AEILELAGNAAR	sp|O75367|H2AY_HUMAN;sp|Q9P0M6|H2AW_HUMAN;sp|Q99878|H2A1J_HUMAN;sp|Q96KK5|H2A1H_HUMAN;sp|Q9BTM1|H2AJ_HUMAN;sp|Q16777|H2A2C_HUMAN;sp|Q93077|H2A1C_HUMAN;sp|Q8IUE6|H2A2B_HUMAN;sp|Q7L7L0|H2A3_HUMAN;sp|Q6FI13|H2A2A_HUMAN;sp|P20671|H2A1D_HUMAN;sp|P0C0S8|H2A1_HUMAN;sp|P04908|H2A1B_HUMAN;sp|P16104|H2AX_HUMAN	O75367	1
ASSALEAGGSSG	AGGSSGLEDVLPLLQQADELHR	sp|Q96TC7|RMD3_HUMAN	Q96TC7	1
NVPYIYAIGDIL	AIGDILEDKVELTPVAIQAGR	sp|Q16881|TRXR1_HUMAN	Q16881	1
-----MAKVEQV	AKVEQVLSLEPQHELKFR	sp|O95292|VAPB_HUMAN	O95292	1
AQPGVHALQLEP	ALQLEPPTVVETLR	sp|Q01970|PLCB3_HUMAN	Q01970	1
VKRKIQALQQQA	ALQQQADEAEDR	sp|P67936|TPM4_HUMAN	P67936	1
SASKYAALSVDG	ALSVDGEDENEGEDYAE	sp|P23588|IF4B_HUMAN	P23588	1
SNYSHTANILPD	ANILPDIENEDFIKDCVR	sp|P48060|GLIP1_HUMAN	P48060	1
PGQTSVAPPPEE	APPPEEVEPGSGVR	sp|Q9BRT3|MIEN1_HUMAN	Q9BRT3	1
VSDSISAQYPVV	AQYPVVDHEFDAVVVGAGGAGLR	sp|P31040|SDHA_HUMAN	P31040	1
DSPPITARNTGI	ARNTGIICTIGPASRSVE	sp|P14618|KPYM_HUMAN	P14618	1
----FHATSADC	ATSADCCISYTPR	sp|P55773|CCL23_HUMAN	P55773	1
-----MAVQFDG	AVQFDGGVVLGADSR	sp|P28072|PSB6_HUMAN	P28072	1
WSKDINAYNCEE	AYNCEEPTEKLPFPIIDDR	sp|P30041|PRDX6_HUMAN	P30041	1
-DICYRCGESGH	CGESGHLAKDCDLQEDACYNCGR	sp|P62633|CNBP_HUMAN	P62633	1
HGSSISCQPPAE	CQPPAEIPGYLPADTVHLAVE	sp|P02750|A2GL_HUMAN	P02750	1
KTTQFSCTLGEK	CTLGEKFEETTADGR	sp|Q01469|FABP5_HUMAN	Q01469	1
HFKVDNDENEHQ	DENEHQLSLR	sp|P06748|NPM_HUMAN	P06748	1
LITSMRDKAPGQ	DKAPGQLECETAIAALNSCLR	sp|Q9Y490|TLN1_HUMAN	Q9Y490	1
RVTSFRDLIHDQ	DLIHDQDEDEEEEEGQR	sp|Q9UNZ2|NSF1C_HUMAN	Q9UNZ2	1
SPPRYTDQGGEE	DQGGEEEEDYESEEQLQHR	sp|O75208|COQ9_HUMAN	O75208	1
EESLVDDSLLQD	DSLLQDDDEEEEDNESR	sp|Q5T8P6|RBM26_HUMAN	Q5T8P6	1
GKAAVKDVEEEK	DVEEEKFPTQLSR	sp|Q2TAY7|SMU1_HUMAN	Q2TAY7	1
EEEPVYEAEPEP	EAEPEPEPEPEPEPE	sp|P14317|HCLS1_HUMAN	P14317	1
DDGPPGELGPDG	ELGPDGPDGPEE	sp|P08621|RU17_HUMAN	P08621	1
SPTSLAETVHCD	ETVHCDLQPVGPER	sp|P17813|EGLN_HUMAN	P17813	1
-PSETKEVEPEP	EVEPEPTEDKDLEADEEDTR	sp|P20042|IF2B_HUMAN	P20042	1
LEKDYEEVGADS	EVGADSADGEDEGEEY	sp|Q9BQE3|TBA1C_HUMAN	Q9BQE3	1
LSPSIFFCATPP	FCATPPDDGNLCR	sp|Q00796|DHSO_HUMAN	Q00796	1
PDQLMAFGGSSE	FGGSSEPCALCSLHSIGKIGGAQNR	sp|P14174|MIF_HUMAN	P14174	1
GGYCIEFPAGLI	FPAGLIDDGETPEAAALR	sp|Q9UKK9|NUDT5_HUMAN	Q9UKK9	1
KLTGMAFRVPTA	FRVPTANVSVVDLTCR	sp|P04406|G3P_HUMAN	P04406	1
EDKLIHFSGVAL	FSGVALGEACTIVLR	sp|P78371|TCPB_HUMAN	P78371	1
LPAQVAFTPYAP	FTPYAPEPGSTCR	sp|P20333|TNR1B_HUMAN	P20333	1
KY-V-FFYPLDF	FYPLDFTFVCPTE	sp|P30048|PRDX3_HUMAN;sp|P32119|PRDX2_HUMAN;sp|Q06830|PRDX1_HUMAN;sp|Q13162|PRDX4_HUMAN	P30048	1
----MGGLASGG	GLASGGDVEPGLPVEVR	sp|P51116|FXR2_HUMAN	P51116	1
APRLIEGLSHEV	GLSHEVIVSAACGR	sp|Q9P258|RCC2_HUMAN	Q9P258	1
TGLSFLGPEPED	GPEPEDLEDLYSR	sp|P43686|PRS6B_HUMAN	P43686	1
PGGGAGGPGGGL	GPGGGLYGELPEGTSITVDSKR	sp|Q96QR8|PURB_HUMAN	Q96QR8	1
FLGGFFGPICEI	GPICEIDIVLNDGETR	sp|O75436|VP26A_HUMAN	O75436	1
SLEDVLGPPPDN	GPPPDNDDVVNDFDIEDEVVEVENR	sp|Q8WVY7|UBCP1_HUMAN	Q8WVY7	1
ENGTTLGQSPLG	GQSPLGQIQLTIR	sp|A0FGR8|ESYT2_HUMAN	A0FGR8	1
AAAAVSGSAAAE	GSAAAEAKECDRPCVNGGR	sp|O75882|ATRN_HUMAN	O75882	1
GVVPLAGTDGET	GTDGETTTQGLDGLSER	sp|P09972|ALDOC_HUMAN	P09972	1
LRPRFKIIGGEF	IIGGEFTTIENQPWFAAIYR	sp|P00749|UROK_HUMAN	P00749	1
YFEQLKISPDAW	ISPDAWQVCAEALAQR	sp|O43592|XPOT_HUMAN	O43592	1
EKNGVKITLPVD	ITLPVDFVTADKFDE	sp|P00558|PGK1_HUMAN	P00558	1
ALWAWDIVVDNC	IVVDNCAICR	sp|P62877|RBX1_HUMAN	P62877	1
--MTKIKADPDG	KADPDGPEAQAEACSGER	sp|Q9NX24|NHP2_HUMAN	Q9NX24	1
EPMLFALAICSQ	LAICSQCSDISTKQAAFKAVSEVCR	sp|P10155|RO60_HUMAN	P10155	1
MDRQMFLATWKD	LATWKDIPNENEAQFQIR	sp|Q10567|AP1B1_HUMAN	Q10567	1
KGYWASLDASTQ	LDASTQTTHELTIPNNLIGCIIGR	sp|Q15365|PCBP1_HUMAN	Q15365	1
PQFKIRLDETDD	LDETDDPDDYGDR	sp|P07384|CAN1_HUMAN	P07384	1
DDGFVSLDSPSY	LDSPSYVLYR	sp|P49354|FNTA_HUMAN	P49354	1
TYEDMTLEELED	LEELEDHEDEFNEEDER	sp|Q9H2J4|PDCL3_HUMAN	Q9H2J4	1
YSNVIFLEVDVD	LEVDVDDCQDVASE	sp|P10599|THIO_HUMAN	P10599	1
GKVQVLLGAHSL	LGAHSLSQPE	sp|P00746|CFAD_HUMAN	P00746	1
KDWSFYLLYYTE	LLYYTEFTPTEKDEYACR	sp|P61769|B2MG_HUMAN	P61769	1
TSSGVLLPFFDP	LPFFDPDTNIVYLCGKGDSSIR	sp|P31146|COR1A_HUMAN	P31146	1
MAAAAQLSLTQL	LSLTQLSSGNPVYEKYYR	sp|P42566|EPS15_HUMAN	P42566	1
LSDLIDLVPSLC	LVPSLCEDLLSSVDQPLKIAR	sp|P47756|CAPZB_HUMAN	P47756	1
LRDNLTLWTSEN	LWTSENQGDEGDAGEGEN	sp|P31946|1433B_HUMAN	P31946	1
GPQLFHMDPSGT	MDPSGTFVQCDAR	sp|P28066|PSA5_HUMAN	P28066	1
CACPDGMLLARD	MLLARDMRSCLTEAE	sp|P01130|LDLR_HUMAN	P01130	1
EDEDFENELETN	NELETNSEEQNSQFQSLEQVKR	sp|Q92888|ARHG1_HUMAN	Q92888	1
FATCVQNLPDQC	NLPDQCTPNPCDR	sp|Q14393|GAS6_HUMAN	Q14393	1
DNGSIYNPEVLD	NPEVLDITEETLHSR	sp|P05388|RLA0_HUMAN	P05388	1
--MGIMNSFVND	NSFVNDIFER	sp|Q99880|H2B1L_HUMAN;sp|Q99879|H2B1M_HUMAN;sp|Q99877|H2B1N_HUMAN;sp|Q93079|H2B1H_HUMAN;sp|Q8N257|H2B3B_HUMAN;sp|Q5QNW6|H2B2F_HUMAN;sp|Q16778|H2B2E_HUMAN;sp|P62807|H2B1C_HUMAN;sp|P58876|H2B1D_HUMAN;sp|P57053|H2BFS_HUMAN;sp|P33778|H2B1B_HUMAN;sp|P23527|H2B1O_HUMAN;sp|P06899|H2B1J_HUMAN;sp|O60814|H2B1K_HUMAN	Q99880	1
KNLPIENTTDCL	NTTDCLSTMASVCR	sp|Q9NUQ9|FA49B_HUMAN	Q9NUQ9	1
EKYAFVNWINKA	NWINKALENDPDCR	sp|P13796|PLSL_HUMAN;sp|P13797|PLST_HUMAN	P13796	1
EARVFLQNLLSV	QNLLSVSQAR	sp|P16930|FAAA_HUMAN	P16930	1
GQMPPAQPLSEN	QPLSENPPNHILFLTNLPEETNE	sp|P09012|SNRPA_HUMAN	P09012	1
--AQVLRGTVTD	RGTVTDFPGFDER	sp|P08758|ANXA5_HUMAN	P08758	1
NLRSLDRNLPSD	RNLPSDSQDLGQHGLEE	sp|P10124|SRGN_HUMAN	P10124	1
---SYGRPPPDV	RPPPDVEGMTSLKVDNLTYR	sp|Q01130|SRSF2_HUMAN	Q01130	1
SVAGITSDANVL	SDANVLTNELR	sp|P25789|PSA4_HUMAN	P25789	1
TNVKMESEGGAD	SEGGADDSAEEGDLLDDDDNEDR	sp|P07910|HNRPC_HUMAN	P07910	1
VGAAIKSFENSL	SFENSLGINVPR	sp|Q16851|UGPA_HUMAN	Q16851	1
TNRIPESGGDNS	SGGDNSVFDIFELTGAAR	sp|P07996|TSP1_HUMAN;CON__Q28194	P07996	1
VLKGMGSGQLQN	SGQLQNLGAAVAILGGPGTVQGVVR	sp|O14618|CCS_HUMAN	O14618	1
YTAIPQSGSPFP	SGSPFPGSVQDPGLHVWR	sp|P40121|CAPG_HUMAN	P40121	1
LMNLRKSGTLGH	SGTLGHPGSLDETTYER	sp|Q16595|FRDA_HUMAN	Q16595	1
EYWDYESHVVEW	SHVVEWGNQDDYQLVR	sp|Q8NEV1|CSK23_HUMAN;sp|P68400|CSK21_HUMAN	Q8NEV1	1
MVWDFWSLRPES	SLRPESLHQVSFLFSDR	sp|P04040|CATA_HUMAN	P04040	1
YRRQVQSLTCEV	SLTCEVDALKGTNESLER	sp|P08670|VIME_HUMAN	P08670	1
TTQLISSNLELH	SNLELHSLSTGR	sp|Q99436|PSB7_HUMAN	Q99436	1
LDNYLTSPLPEE	SPLPEEVDETSAEDEGVSQR	sp|O00299|CLIC1_HUMAN	O00299	1
DPVFRISPQSRD	SPQSRDAKPNPEEPIDE	sp|Q8N139|ABCA6_HUMAN	Q8N139	1
FRLVIASTLYED	STLYEDGTLDDGEYNPTDDRPSR	sp|P52434|RPAB3_HUMAN	P52434	1
RKHLVESTNEMA	STNEMAPLKVWQLQDLSFQTAAR	sp|Q9NYU2|UGGG1_HUMAN	Q9NYU2	1
PNDSTSTAVEEP	TAVEEPDSLEVLVKTLDSQTR	sp|P46379|BAG6_HUMAN	P46379	1
EQLQAETELCAE	TELCAEAEELR	sp|P35579|MYH9_HUMAN	P35579	1
GSLLAKTGQAAE	TGQAAELGGLLKYVR	sp|O00231|PSD11_HUMAN	O00231	1
-MSSIGTGYDLS	TGYDLSASTFSPDGR	sp|P25788|PSA3_HUMAN	P25788	1
PMPFITTILGGL	TILGGLYPSKSILLSGTVLPSAQR	sp|O00182|LEG9_HUMAN	O00182	1
AQVAMSTLPVED	TLPVEDEESSESR	sp|P78347|GTF2I_HUMAN	P78347	1
SVILFGTNNSSS	TNNSSSISGVWVFRGQE	sp|P26641|EF1G_HUMAN	P26641	1
LEQQVSTNTEVS	TNTEVSSEIYQWVR	sp|Q01826|SATB1_HUMAN	Q01826	1
VDQQQTTNTVEE	TNTVEEPLDLIR	sp|P62310|LSM3_HUMAN	P62310	1
-GYSIATQITGP	TQITGPTTVNGLER	sp|Q8TDQ1|CLM1_HUMAN	Q8TDQ1	1
EPVSFYTQPFSH	TQPFSHYGQALCVSFPQPCR	sp|Q9H4A4|AMPB_HUMAN	Q9H4A4	1
RLQAYHTQTTPL	TQTTPLIEYYR	sp|P54819|KAD2_HUMAN	P54819	1
ELNEFLTRELAE	TRELAEDGYSGVEVR	sp|P23396|RS3_HUMAN	P23396	1
TAVPISTSPEED	TSPEEDSTWEFLR	sp|P52788|SPSY_HUMAN	P52788	1
WVTQIATTPQFP	TTPQFPDMILSASR	sp|P63244|RACK1_HUMAN	P63244	1
K-EVVETTQVYT	TTQVYTEEETR	sp|Q15149|PLEC_HUMAN	Q15149	1
-DMTFSTWTPPP	TWTPPPGVHSQTLSR	sp|Q9UHX3|AGRE2_HUMAN;sp|P48960|CD97_HUMAN	Q9UHX3	1
LANELSVDEAAL	VDEAALHAAVIAINEAIDR	sp|P46940|IQGA1_HUMAN	P46940	1
SKNQIKVDLVDE	VDLVDENFTELR	sp|P61086|UBE2K_HUMAN	P61086	1
LIDDYGVEEEPA	VEEEPAELPEGTSLTVDNKR	sp|Q00577|PURA_HUMAN	Q00577	1
APGLISVFSSSQ	VFSSSQELGAALAQLVAQR	sp|O95336|6PGL_HUMAN	O95336	1
LPDKIEVKTGEE	VKTGEEDEEEFFCNR	sp|P49792|RBP2_HUMAN	P49792	1
GSYTIMVLFADQ	VLFADQATPTSPIR	sp|P21333|FLNA_HUMAN	P21333	1
IGVPIKVLHEAE	VLHEAEGHIVTCETNTGEVYR	sp|P62318|SMD3_HUMAN	P62318	1
LHLDIKVLQSAL	VLQSALAAIR	sp|Q12905|ILF2_HUMAN	Q12905	1
LQERIKVNGKAG	VNGKAGNLGGGVVTIER	sp|P35268|RL22_HUMAN	P35268	1
----IFVQLVQA	VQLVQANSPASLVGLR	sp|O00560|SDCB1_HUMAN	O00560	1
-G-VFEVSLADL	VSLADLQNDEVAFR	sp|P61247|RS3A_HUMAN	P61247	1
RRAGIKVTVAGL	VTVAGLAGKDPVQCSR	sp|Q99497|PARK7_HUMAN	Q99497	1
AQQYYLVYQEPI	VYQEPIPTAQLVQR	sp|P25787|PSA2_HUMAN	P25787	1
RPTSISWDGLDS	WDGLDSGKLYTLVLTDPDAPSR	sp|P30086|PEBP1_HUMAN	P30086	1
CECWVGYEPGGP	YEPGGPGEGACQDVDECALGR	sp|Q9NPY3|C1QR1_HUMAN	Q9NPY3	1
CPLKVSYGIGDE	YGIGDEEHDQEGR	sp|P27695|APEX1_HUMAN	P27695	1
PPRRISYHGSCP	YHGSCPQGLADSAWIPFR	sp|Q9UBG0|MRC2_HUMAN	Q9UBG0	1
--SCVNYVPEPE	YVPEPENSALLR	sp|Q13200|PSMD2_HUMAN	Q13200	1
LNFS-FYYEILN	YYEILNSPDR	sp|P62258|1433E_HUMAN	P62258	1

## Sheet: Table S7
Table S7. Overview of cleavage sites identified in plasma samples by N-terminomics. The table comprises information obtained by N-terminomics combining data after subsequent trypsin and GluC digestion.
Cleavage site	Identified C-terminal peptide	Protein group	First ID	Number of cleavage events
VSKLVTDLTKVH	DLTKVHTECCHGDLLECADDR	sp|P02768|ALBU_HUMAN	P02768	18
QNCELFEQLGEY	EQLGEYKFQNALLVR	sp|P02768|ALBU_HUMAN	P02768	18
ALVLIAFAQYLQ	FAQYLQQCPFEDHVKLVNE	sp|P02768|ALBU_HUMAN;CON__P02768-1	P02768	18
TYVPKEFNAETF	FNAETFTFHADICTLSEKER	sp|P02768|ALBU_HUMAN	P02768	18
NECFLQHKDDNP	HKDDNPNLPRLVRPE	sp|P02768|ALBU_HUMAN;CON__P02768-1	P02768	18
KKYLYEIARRHP	IARRHPYFYAPE	sp|P02768|ALBU_HUMAN;CON__P02768-1	P02768	18
LVTDLTKVHTEC	KVHTECCHGDLLECADDR	sp|P02768|ALBU_HUMAN	P02768	18
IKQNCELFEQLG	LFEQLGEYKFQNALLVR	sp|P02768|ALBU_HUMAN	P02768	18
DYLSVVLNQLCV	LNQLCVLHE	sp|P02768|ALBU_HUMAN;CON__P02768-1	P02768	18
ERNECFLQHKDD	LQHKDDNPNLPRLVRPE	sp|P02768|ALBU_HUMAN;CON__P02768-1	P02768	18
FAEVSKLVTDLT	LVTDLTKVHTECCHGDLLECADDR	sp|P02768|ALBU_HUMAN	P02768	18
PQNLIKQNCELF	QNCELFEQLGEYKFQNALLVR	sp|P02768|ALBU_HUMAN	P02768	18
VLIAFAQYLQQC	QYLQQCPFEDHVKLVNE	sp|P02768|ALBU_HUMAN;CON__P02768-1	P02768	18
CAEDYLSVVLNQ	SVVLNQLCVLHE	sp|P02768|ALBU_HUMAN;CON__P02768-1	P02768	18
KLVTDLTKVHTE	TKVHTECCHGDLLECADDR	sp|P02768|ALBU_HUMAN	P02768	18
RLVRPEVDVMCT	VDVMCTAFHDNE	sp|P02768|ALBU_HUMAN;CON__P02768-1	P02768	18
VTDLTKVHTECC	VHTECCHGDLLECADDR	sp|P02768|ALBU_HUMAN	P02768	18
AEDYLSVVLNQL	VVLNQLCVLHE	sp|P02768|ALBU_HUMAN;CON__P02768-1	P02768	18
GAVKVYAYYNLE	AYYNLEESCTR	sp|P01024|CO3_HUMAN	P01024	12
---NLDEDIIAE	EDIIAEENIVSR	sp|P01024|CO3_HUMAN	P01024	12
DEDIIAEENIVS	EENIVSRSEFPE	sp|P01024|CO3_HUMAN	P01024	12
LPGSITKAGDFL	KAGDFLEANYMNLQR	sp|P01024|CO3_HUMAN	P01024	12
-----NLDEDII	LDEDIIAEENIVSR	sp|P01024|CO3_HUMAN	P01024	12
QDFFIDLRLPYS	LRLPYSVVRNE	sp|P01024|CO3_HUMAN;CON__Q2UVX4	P01024	12
EQNMIGMTPTVI	MTPTVIAVHYLDE	sp|P01024|CO3_HUMAN	P01024	12
SHLGLARSNLDE	RSNLDEDIIAEENIVSR	sp|P01024|CO3_HUMAN	P01024	12
LPLALGSPMYSI	SPMYSIITPNILR	sp|P01024|CO3_HUMAN	P01024	12
QALPYSTVGNSN	TVGNSNNYLHLSVLRTE	sp|P01024|CO3_HUMAN	P01024	12
VHQYFNVELIQP	VELIQPGAVKVYAYYNLEESCTR	sp|P01024|CO3_HUMAN	P01024	12
FDLMVFVTNPDG	VTNPDGSPAYRVPVAVQGE	sp|P01024|CO3_HUMAN	P01024	12
SYVRVTASDPLD	ASDPLDTLGSEGALSPGGVASLLR	sp|P0C0L5|CO4B_HUMAN;sp|P0C0L4|CO4A_HUMAN	P0C0L5	9
RLLATLCSAEVC	CSAEVCQCAEGKCPR	sp|P0C0L5|CO4B_HUMAN;sp|P0C0L4|CO4A_HUMAN	P0C0L5	9
VRVTASDPLDTL	DPLDTLGSEGALSPGGVASLLR	sp|P0C0L5|CO4B_HUMAN;sp|P0C0L4|CO4A_HUMAN	P0C0L5	9
TASDPLDTLGSE	DTLGSEGALSPGGVASLLR	sp|P0C0L5|CO4B_HUMAN;sp|P0C0L4|CO4A_HUMAN	P0C0L5	9
GLQRALEILQEE	EILQEEDLIDEDDIPVR	sp|P0C0L5|CO4B_HUMAN;sp|P0C0L4|CO4A_HUMAN	P0C0L5	9
DPLDTLGSEGAL	GSEGALSPGGVASLLR	sp|P0C0L5|CO4B_HUMAN;sp|P0C0L4|CO4A_HUMAN	P0C0L5	9
SPSVVHLGVPLS	LGVPLSVGVQLQDVPR	sp|P0C0L5|CO4B_HUMAN;sp|P0C0L4|CO4A_HUMAN	P0C0L5	9
RALEILQEEDLI	QEEDLIDEDDIPVR	sp|P0C0L5|CO4B_HUMAN;sp|P0C0L4|CO4A_HUMAN	P0C0L5	9
GQAGLQRALEIL	RALEILQEEDLIDEDDIPVR	sp|P0C0L5|CO4B_HUMAN;sp|P0C0L4|CO4A_HUMAN	P0C0L5	9
---CPRCPEPKS	CPEPKSCDTPPPCPRCPE	sp|P01860|IGHG3_HUMAN	P01860	6
RTPEVTCVVVDV	CVVVDVSHEDPE	sp|P01860|IGHG3_HUMAN;sp|P01859|IGHG2_HUMAN	P01860	6
IEKTISKTKGQP	KTKGQPREPQVYTLPPSREE	sp|P01860|IGHG3_HUMAN;sp|P01859|IGHG2_HUMAN	P01860	6
LGDTTHTCPRCP	TCPRCPEPKSCDTPPPCPRCPE	sp|P01860|IGHG3_HUMAN	P01860	6
PAPIEKTISKTK	TISKTKGQPREPQVYTLPPSREE	sp|P01860|IGHG3_HUMAN;sp|P01859|IGHG2_HUMAN	P01860	6
T-RVVSVLTVLH	VLTVLHQDWLNGKE	sp|P01860|IGHG3_HUMAN	P01860	6
VNFTVSAEALES	AEALESQELCGTEVPSVPEHGR	sp|P01023|A2MG_HUMAN	P01023	5
ARLLIYAVLPTG	AVLPTGDVIGDSAKYDVE	sp|P01023|A2MG_HUMAN	P01023	5
SPELPVCAPIIC	CAPIICPPPSIPTFATLR	sp|P02749|APOH_HUMAN	P02749	5
NTISFSCNTGFY	CNTGFYLNGADSAKCTE	sp|P02749|APOH_HUMAN	P02749	5
YPNTISFSCNTG	FSCNTGFYLNGADSAKCTE	sp|P02749|APOH_HUMAN	P02749	5
GKWSPELPVCAP	LPVCAPIICPPPSIPTFATLR	sp|P02749|APOH_HUMAN	P02749	5
TVVPLKTFYEPG	TFYEPGEEITYSCKPGYVSR	sp|P02749|APOH_HUMAN	P02749	5
LGNVNFTVSAEA	TVSAEALESQELCGTEVPSVPEHGR	sp|P01023|A2MG_HUMAN	P01023	5
--PQYMVLVPSL	VLVPSLLHTE	sp|P01023|A2MG_HUMAN;CON__ENSEMBL:ENSBTAP00000024146;sp|P20742|PZP_HUMAN	P01023	5
GNVNFTVSAEAL	VSAEALESQELCGTEVPSVPEHGR	sp|P01023|A2MG_HUMAN	P01023	5
WTGRPTCRDTSC	CRDTSCVNPPTVQNAYIVSR	sp|P08603|CFAH_HUMAN	P08603	4
YWDHIHCTQDGW	CTQDGWSPAVPCLR	sp|P08603|CFAH_HUMAN	P08603	4
SGNDVTDIADDG	DIADDGCPKPPEIAHGYVEHSVR	sp|P00738|HPT_HUMAN	P00738	4
LFAVDSGNDVTD	GNDVTDIADDGCPKPPE	sp|P00738|HPT_HUMAN	P00738	4
SSELEKHQLYID	HQLYIDETVNSNIPTNLR	sp|P02675|FIBB_HUMAN	P02675	4
RSSPVVIDASTA	IDASTAIDAPSNLR	sp|P02751|FINC_HUMAN	P02751	4
HLKYVMLPVADQ	LPVADQDQCIRHYE	sp|P00738|HPT_HUMAN	P00738	4
ELEKHQLYIDET	LYIDETVNSNIPTNLR	sp|P02675|FIBB_HUMAN	P02675	4
SPLLIGQQSTVS	QQSTVSDVPRDLE	sp|P02751|FINC_HUMAN	P02751	4
QETAVTQTYGGN	QTYGGNSNGEPCVLPFTYNGR	sp|P02751|FINC_HUMAN	P02751	4
CTESGWRPLPSC	RPLPSCEEKSCDNPYIPNGDYSPLR	sp|P08603|CFAH_HUMAN	P08603	4
TTGTPRSDTVPS	SDTVPSPRDLQFVE	sp|P02751|FINC_HUMAN	P02751	4
IDETVNSNIPTN	SNIPTNLR	sp|P02675|FIBB_HUMAN	P02675	4
CDEHFETPSGSY	TPSGSYWDHIHCTQDGWSPAVPCLR	sp|P08603|CFAH_HUMAN	P08603	4
TDHLKYVMLPVA	VMLPVADQDQCIRHYE	sp|P00738|HPT_HUMAN	P00738	4
LEKHQLYIDETV	YIDETVNSNIPTNLR	sp|P02675|FIBB_HUMAN	P02675	4
LPGARCAIQMTQ	AIQMTQSPSSLSASVGDR	sp|A0A0C4DH72|KV106_HUMAN	A0A0C4DH72	3
-PAPIQAPSAIL	APSAILPLPGQSVER	sp|Q14624|ITIH4_HUMAN	Q14624	3
VDKEFYLFPTVF	LFPTVFDENESLLLEDNIR	sp|P00450|CERU_HUMAN	P00450	3
EQYTYMLLATEE	LLATEEQSPGEGDGNCVTR	sp|P00450|CERU_HUMAN	P00450	3
SLKEFNLQNMGL	LQNMGLPDFHIPENLFLKSDGR	sp|P04114|APOB_HUMAN	P04114	3
-----QMTQSPS	MTQSPSSLSASVGDR	sp|A0A0C4DH72|KV106_HUMAN;sp|P04432|KVD39_HUMAN;sp|P04430|KV116_HUMAN;sp|P01601|KVD16_HUMAN;sp|P01599|KV117_HUMAN;sp|P01597|KV139_HUMAN;sp|A0A075B6S5|KV127_HUMAN;sp|P01594|KV133_HUMAN;sp|P01593|KVD33_HUMAN	A0A0C4DH72	3
---DIQMTQSPS	MTQSPSSLSASVGDR	sp|A0A0C4DH72|KV106_HUMAN;sp|P04432|KVD39_HUMAN;sp|P04430|KV116_HUMAN;sp|P01601|KVD16_HUMAN;sp|P01599|KV117_HUMAN;sp|P01597|KV139_HUMAN;sp|A0A075B6S5|KV127_HUMAN;sp|P01594|KV133_HUMAN;sp|P01593|KVD33_HUMAN	A0A0C4DH72	3
PQGDAAQKTDTS	QKTDTSHHDQDHPTFNKITPNLAE	sp|P01009|A1AT_HUMAN	P01009	3
VVWYLFSAGNEA	SAGNEADVHGIYFSGNTYLWR	sp|P00450|CERU_HUMAN	P00450	3
ITFQTESSVAEQ	SSVAEQEAEFQSPKYIFHNFMER	sp|Q14624|ITIH4_HUMAN	Q14624	3
GDAAQKTDTSHH	TDTSHHDQDHPTFNKITPNLAE	sp|P01009|A1AT_HUMAN	P01009	3
QNITFQTESSVA	TESSVAEQEAEFQSPKYIFHNFMER	sp|Q14624|ITIH4_HUMAN	Q14624	3
AAQKTDTSHHDQ	TSHHDQDHPTFNKITPNLAE	sp|P01009|A1AT_HUMAN	P01009	3
PSIKFSVPAGIV	VPAGIVIPSFQALTAR	sp|P04114|APOB_HUMAN	P04114	3
HLRKYTYNYEAE	YNYEAESSSGVPGTADSR	sp|P04114|APOB_HUMAN;CON__ENSEMBL:ENSBTAP00000032840	P04114	3
DLPEIEADSGCP	ADSGCPQPVPPENGFIR	sp|P13671|CO6_HUMAN	P13671	2
ALQEYAAKFDPC	AKFDPCQCAPCPNNGRPTLSGTE	sp|P13671|CO6_HUMAN	P13671	2
VPASRGEIVLTQ	EIVLTQSPDFQSVTPKEKVTITCR	sp|A0A0C4DH24|KV621_HUMAN;sp|A0A0A0MT36|KVD21_HUMAN	A0A0C4DH24	1
IACLVQGFFPQE	GFFPQEPLSVTWSESGQGVTAR	sp|P01876|IGHA1_HUMAN	P01876	2
PTQPTTGSFCPG	GSFCPGPVTLCSDLE	sp|P05155|IC1_HUMAN	P05155	2
WNIPIGLLYCDL	LLYCDLPEPR	sp|P02787|TRFE_HUMAN	P02787	2
----MGLLYNKI	LLYNKINHCRFDE	sp|P02787|TRFE_HUMAN	P02787	2
SGTDFTLTISSL	LTISSLEPEDFAVYYCQQR	sp|P04433|KV311_HUMAN;sp|A0A0A0MRZ8|KVD11_HUMAN	P04433	2
---SYELTQPPS	LTQPPSVSVSPGQTAR	sp|P01717|LV325_HUMAN;sp|A0A075B6K4|LV310_HUMAN	P01717	2
---E-VLTQSPG	LTQSPGTLSLSPGER	sp|P01619|KV320_HUMAN	P01619	2
ARHFWQQDEPPQ	QDEPPQSPWDR	sp|P02647|APOA1_HUMAN	P02647	2
-E-VLTQSPGTL	QSPGTLSLSPGER	sp|P01619|KV320_HUMAN	P01619	2
GDVVMTQSPLSL	QSPLSLPVTPGEPASISCR	sp|P01615|KVD28_HUMAN;sp|A0A075B6P5|KV228_HUMAN	P01615	2
-DIV-TQSPLSL	QSPLSLPVTPGEPASISCR	sp|P01615|KVD28_HUMAN;sp|A0A075B6P5|KV228_HUMAN	P01615	2
FTLTISSLEPED	SLEPEDFAVYYCQQR	sp|P04433|KV311_HUMAN;sp|A0A0A0MRZ8|KVD11_HUMAN	P04433	2
FQQNASSMCVPD	SMCVPDQDTAIR	sp|P01871|IGHM_HUMAN;sp|P0DOX6|IGM_HUMAN	P01871	2
ESKTPLTATLSK	TATLSKSGNTFRPE	sp|P01876|IGHA1_HUMAN	P01876	2
SPTQPTTGSFCP	TGSFCPGPVTLCSDLE	sp|P05155|IC1_HUMAN	P05155	2
--SYELTQPPSV	TQPPSVSVSPGQTAR	sp|P01717|LV325_HUMAN;sp|A0A075B6K4|LV310_HUMAN	P01717	2
-SSNFGTQTYTC	TQTYTCNVDHKPSNTKVDKTVE	sp|P01859|IGHG2_HUMAN	P01859	2
FAHSILTVSEEE	TVSEEEWNTGETYTCVVAHEALPNR	sp|P01871|IGHM_HUMAN	P01871	2
DLATVYVDVLKD	VDVLKDSGRDYVSQFE	sp|P02647|APOA1_HUMAN	P02647	2
FNST-RVVSVLT	VVSVLTVVHQDWLNGKE	sp|P01859|IGHG2_HUMAN	P01859	2
KDPAFTALLTTQ	ALLTTQTQVQRE	sp|P54108|CRIS3_HUMAN	P54108	1
WLVPATCEPIQS	CEPIQSVFFFSGDKYYR	sp|P04004|VTNC_HUMAN	P04004	1
GTASVVCLLNNF	CLLNNFYPRE	sp|P01834|IGKC_HUMAN;sp|P0DOX7|IGK_HUMAN	P01834	1
CDLNYCEEAVEE	EEAVEEETGDGLDEDSDR	sp|P00734|THRB_HUMAN	P00734	1
FATVSCGCLTQL	GCLTQLYENAFFR	sp|P03952|KLKB1_HUMAN	P03952	1
T-VTVLGQPKAN	GQPKANPTVTLFPPSSEE	sp|P0DOX8|IGL1_HUMAN;sp|B9A064|IGLL5_HUMAN;sp|P0CG04|IGLC1_HUMAN	P0DOX8	1
TELCAGHLAGGT	HLAGGTDSCQGDSGGPLVCFE	sp|P00747|PLMN_HUMAN	P00747	1
VQPPTKICVGCP	ICVGCPRDIPTNSPE	sp|P01042|KNG1_HUMAN	P01042	1
VTEVTKKEDSCQ	KEDSCQLGYSAGPCMGMTSR	sp|P02760|AMBP_HUMAN	P02760	1
PSVRPLLHCAPG	LHCAPGFCFPGVACIQTESGAR	sp|P49747|COMP_HUMAN	P49747	1
KGGSFRLLQEGQ	LLQEGQALEYVCPSGFYPYPVQTR	sp|P00751|CFAB_HUMAN	P00751	1
FKELISLVEDVS	LVEDVSSNYDGCCEGDVVQCIR	sp|P43652|AFAM_HUMAN	P43652	1
SPHLVLSALTSD	SALTSDNHGATYAFSGTHYWR	sp|P02790|HEMO_HUMAN	P02790	1
T-VTVSSGSASA	SGSASAPTLFPLVSCE	sp|P0DOX6|IGM_HUMAN	P0DOX6	1
LKSGTASVVCLL	SVVCLLNNFYPR	sp|P0DOX7|IGK_HUMAN;sp|P01834|IGKC_HUMAN	P0DOX7	1
FYLNFYTAEQLV	TAEQLVYLSTELR	sp|Q63HN8|RN213_HUMAN	Q63HN8	1
KRQAVDTAVDGV	TAVDGVFIR	sp|P19827|ITIH1_HUMAN	P19827	1
VSEAGPTGTGES	TGTGESKCPLMVKVLDAVR	sp|P02766|TTHY_HUMAN	P02766	1
--EI--TQSPAT	TQSPATLSVSPGE	sp|P01624|KV315_HUMAN;sp|A0A087WSY6|KVD15_HUMAN	P01624	1
SGDIVMTQTPLS	TQTPLSSPVTLGQPASISCR	sp|A0A0C4DH68|KV224_HUMAN	A0A0C4DH68	1
LVHVSATTPEPC	TTPEPCELDDEDFR	sp|P08571|CD14_HUMAN	P08571	1
LQYSCAVSPTDC	VSPTDCSAVEPEAE	sp|P04196|HRG_HUMAN	P04196	1
LEEIMKYEASIL	YEASILTHDSSIR	sp|P02679|FIBG_HUMAN	P02679	1
-----SYELTQP	YELTQPSSVSVSPGQTAR	sp|P01718|LV327_HUMAN	P01718	1
APRSALYSPSDP	YSPSDPLTLLQADTVR	sp|O00391|QSOX1_HUMAN	O00391	1
LKAALCYTASCQ	YTASCQPWSCSGHGE	sp|P14151|LYAM1_HUMAN	P14151	1
